# Supplementary material for: Characterization of the Transcriptome of the Xerophyte Ammopiptanthus mongolicus Leaves under Drought Stress by 454 Pyrosequencing
Source: PLoS One. 2015 Aug 27;10(8):e0136495. doi: 10.1371/journal.pone.0136495 (PMC4552034; doi:10.1371/journal.pone.0136495)
Supplement: S1 Table — (XLSX) [file pone.0136495.s004.xlsx]

## Sheet: FDR correction (< 0.01)
Feature ID	Gene length	Refseq ID	% of Identity	Annotation	species	Kal's Z-test:Drought vs Control normalized values - FDR p-value correction	Experiment - Fold Change (normalized values)
CL1.Contig522	1286	gi|57013942|ref|YP_173415.1|	85.06	hypothetical protein NitaMp073 (mitochondrion)	Nicotiana tabacum	0	122.154
CL1.Contig152	1052	gi|357488189|ref|XP_003614382.1|	71.82	hypothetical protein MTR_5g050970	Medicago truncatula	0	89.093
CL1.Contig98	1212	gi|356545624|ref|XP_003541237.1|	98.99	PREDICTED: uncharacterized protein LOC100808108	Glycine max	0	71.966
CL1.Contig483	1008	gi|356551332|ref|XP_003544030.1|	97.87	PREDICTED: uncharacterized protein LOC100803147	Glycine max	0	70.506
CL1.Contig53	1474	gi|357488201|ref|XP_003614388.1|	61.76	hypothetical protein MTR_5g051050, partial	Medicago truncatula	0	65.976
CL1.Contig630	1312	gi|358348842|ref|XP_003638451.1|	88.29	hypothetical protein MTR_132s0010, partial	Medicago truncatula	0	61.267
CL882.Contig1	2195	gi|502129378|ref|XP_004500279.1|	88.65	PREDICTED: asparagine synthetase, nodule [glutamine-hydrolyzing]-like	Cicer arietinum	0	51.767
CL1.Contig663	1635	gi|356571336|ref|XP_003553834.1|	94.33	PREDICTED: carbonic anhydrase, chloroplastic-like isoform 2	Glycine max	0	46.821
CL1.Contig77	1419	gi|358346026|ref|XP_003637074.1|	97.37	Cell wall-associated hydrolase, partial	Medicago truncatula	0	46.151
Contig885_DT	1807	gi|351726325|ref|NP_001235587.1|	92.31	L-ascorbate peroxidase 2	Glycine max	0	45.19
CL1.Contig23	1262	gi|356547811|ref|XP_003542299.1|	97.64	PREDICTED: uncharacterized protein LOC100804383	Glycine max	0	43.547
CL1.Contig321	1673	gi|357514887|ref|XP_003627732.1|	100	ATP synthase subunit beta	Medicago truncatula	0	41.809
Contig2341_DT	994	gi|351721013|ref|NP_001238475.1|	88.32	peroxisomal 3-ketoacyl-CoA thiolase	Glycine max	0	38.691
CL1.Contig792	2300	gi|357488189|ref|XP_003614382.1|	53.55	hypothetical protein MTR_5g050970	Medicago truncatula	0	38.659
CL1.Contig606	493	gi|502181260|ref|XP_004516768.1|	92.86	PREDICTED: uncharacterized protein LOC101496645	Cicer arietinum	0	38.031
CL1.Contig411	982	gi|358346026|ref|XP_003637074.1|	72.22	Cell wall-associated hydrolase, partial	Medicago truncatula	0	37.101
CL1.Contig436	2203	gi|357488189|ref|XP_003614382.1|	86.82	hypothetical protein MTR_5g050970	Medicago truncatula	0	35.099
CL1.Contig417	1006	gi|357479883|ref|XP_003610227.1|	54.27	Ycf68	Medicago truncatula	0	32.958
CL1.Contig569	1492	gi|253759791|ref|XP_002488947.1|	91.57	hypothetical protein SORBIDRAFT_1368s002010, partial	Sorghum bicolor	0	31.044
Contig696_DT	1045	gi|358346026|ref|XP_003637074.1|	70	Cell wall-associated hydrolase, partial	Medicago truncatula	0	31.035
CL1.Contig513	2255	gi|358346026|ref|XP_003637074.1|	92.06	Cell wall-associated hydrolase, partial	Medicago truncatula	0	30.519
CL1.Contig87	883	gi|357514887|ref|XP_003627732.1|	96.15	ATP synthase subunit beta	Medicago truncatula	0	30.517
CL1.Contig65	674	gi|357488189|ref|XP_003614382.1|	93.48	hypothetical protein MTR_5g050970	Medicago truncatula	0	29.809
CL1.Contig562	2616	gi|357488201|ref|XP_003614388.1|	92.41	hypothetical protein MTR_5g051050, partial	Medicago truncatula	0	29.197
Contig304_DT	560	gi|357515297|ref|XP_003627937.1|	72.09	hypothetical protein MTR_8g040260	Medicago truncatula	0	29.182
CL1.Contig244	1059	gi|357488193|ref|XP_003614384.1|	87.95	hypothetical protein MTR_5g051010	Medicago truncatula	0	28.866
CL1.Contig510	834	gi|357467743|ref|XP_003604156.1|	98.15	Cell wall-associated hydrolase	Medicago truncatula	0	28.365
CL1.Contig697	1637	gi|357515297|ref|XP_003627937.1|	59.69	hypothetical protein MTR_8g040260	Medicago truncatula	0	26.382
CL1.Contig134	825	gi|502183264|ref|XP_004517099.1|	96.83	PREDICTED: uncharacterized protein LOC101501908	Cicer arietinum	0	26.372
CL1.Contig710	726	gi|357467743|ref|XP_003604156.1|	74.55	Cell wall-associated hydrolase	Medicago truncatula	0	26.125
CL1.Contig155	694	gi|253761396|ref|XP_002489102.1|	90.36	hypothetical protein SORBIDRAFT_0070s002020, partial	Sorghum bicolor	0	26.058
Contig2169_DT	853	gi|356550703|ref|XP_003543724.1|	90.62	PREDICTED: uncharacterized protein LOC100809560	Glycine max	0	24.493
CL1.Contig544	1496	gi|358346026|ref|XP_003637074.1|	64.94	Cell wall-associated hydrolase, partial	Medicago truncatula	0	24.486
Contig2571_DT	1169	gi|502105584|ref|XP_004492841.1|	92.34	PREDICTED: basic leucine zipper and W2 domain-containing protein 2-like	Cicer arietinum	2.891e-13	24.456
Contig2582_DT	1002	gi|356569746|ref|XP_003553057.1|	75	PREDICTED: uncharacterized protein LOC780539	Glycine max	4.345e-15	24.274
CL1.Contig358	996	gi|358346026|ref|XP_003637074.1|	92.31	Cell wall-associated hydrolase, partial	Medicago truncatula	0	24.209
CL1.Contig325	736	gi|357488199|ref|XP_003614387.1|	62.2	RRNA intron-encoded homing endonuclease	Medicago truncatula	0	24.16
CL1.Contig274	602	gi|253761396|ref|XP_002489102.1|	88.57	hypothetical protein SORBIDRAFT_0070s002020, partial	Sorghum bicolor	0	23.609
CL1.Contig302	1099	gi|449454470|ref|XP_004144977.1|	92	PREDICTED: uncharacterized protein LOC101220602 isoform 2	Cucumis sativus	0	23.459
CL1.Contig139	529	gi|357488221|ref|XP_003614398.1|	66.67	hypothetical protein MTR_5g051170	Medicago truncatula	0	23.455
CL1.Contig283	2165	gi|358346026|ref|XP_003637074.1|	75.2	Cell wall-associated hydrolase, partial	Medicago truncatula	1.516e-13	23.323
Contig2078_DT	512	gi|224168295|ref|XP_002339136.1|	78.46	predicted protein	Populus trichocarpa	0	23.314
CL1.Contig311	622	gi|303291416|ref|XP_003064993.1|	96.92	predicted protein, partial	Micromonas pusilla CCMP1545	0	23.068
CL1.Contig185	820	gi|357488201|ref|XP_003614388.1|	63.57	hypothetical protein MTR_5g051050, partial	Medicago truncatula	0	22.228
CL1.Contig456	756	gi|357488199|ref|XP_003614387.1|	75.76	RRNA intron-encoded homing endonuclease	Medicago truncatula	0	22.225
CL1.Contig21	712	gi|356551344|ref|XP_003544036.1|	66.88	PREDICTED: uncharacterized protein LOC100806341	Glycine max	0	22.022
Contig796_DT	1131	gi|357492397|ref|XP_003616487.1|	90.24	Metallocarboxypeptidase inhibitor	Medicago truncatula	0	21.906
CL1.Contig51	840	gi|357488225|ref|XP_003614400.1|	96.49	Cytochrome P450 likeTBP	Medicago truncatula	0	21.881
CL1.Contig187	1107	gi|357488211|ref|XP_003614393.1|	55.71	hypothetical protein MTR_5g051120	Medicago truncatula	0	21.521
Contig1313_DT	1048	gi|356542451|ref|XP_003539680.1|	95.93	PREDICTED: heat shock cognate 70 kDa protein-like	Glycine max	0	21.315
CL1.Contig561	1020	gi|356547811|ref|XP_003542299.1|	96.15	PREDICTED: uncharacterized protein LOC100804383	Glycine max	0	21.312
CL1.Contig455	1771	gi|357488193|ref|XP_003614384.1|	100	hypothetical protein MTR_5g051010	Medicago truncatula	1.361e-14	21.066
CL1.Contig393	824	gi|357488191|ref|XP_003614383.1|	92.08	hypothetical protein MTR_5g051000	Medicago truncatula	0	20.739
CL1.Contig168	710	gi|357488215|ref|XP_003614395.1|	50.78	hypothetical protein MTR_5g051140	Medicago truncatula	0	20.666
CL1.Contig46	1497	gi|357488207|ref|XP_003614391.1|	72.61	Tar1p	Medicago truncatula	6.726e-09	20.103
Contig2599_DT	721	gi|356575158|ref|XP_003555709.1|	87.5	PREDICTED: uncharacterized protein sll0005-like	Glycine max	0	20.045
CL1.Contig618	1078	gi|357488191|ref|XP_003614383.1|	85.25	hypothetical protein MTR_5g051000	Medicago truncatula	0	20.025
Contig2319_DT	989	gi|224073154|ref|XP_002303998.1|	83.49	tubulin alpha-2 chain	Populus trichocarpa	1.5e-12	19.982
CL1.Contig662	1279	gi|357488191|ref|XP_003614383.1|	81.3	hypothetical protein MTR_5g051000	Medicago truncatula	0	19.816
Contig600_DT	1216	gi|502104823|ref|XP_004492657.1|	84.88	PREDICTED: synaptotagmin-4-like isoform X1	Cicer arietinum	0	19.776
CL1.Contig800	2843	gi|357471509|ref|XP_003606039.1|	95.83	Photosystem II CP43 chlorophyll apoprotein	Medicago truncatula	0	19.436
CL1.Contig128	441	gi|253760055|ref|XP_002488965.1|	65.22	hypothetical protein SORBIDRAFT_1138s002030	Sorghum bicolor	0	19.078
CL231.Contig1	2497	gi|502084904|ref|XP_004487789.1|	85.68	PREDICTED: beta-D-xylosidase 1-like	Cicer arietinum	0	18.8
Contig2161_DT	1323	gi|351723715|ref|NP_001235753.1|	92.74	oxidoreductase	Glycine max	8.445e-09	17.86
CL1.Contig563	1125	gi|356547811|ref|XP_003542299.1|	97.67	PREDICTED: uncharacterized protein LOC100804383	Glycine max	0	17.677
CL1.Contig403	972	gi|357488191|ref|XP_003614383.1|	97.18	hypothetical protein MTR_5g051000	Medicago truncatula	3.075e-11	17.647
Contig2702_DT	1069	gi|502165769|ref|XP_004513684.1|	84.72	PREDICTED: ABC transporter B family member 28-like	Cicer arietinum	2.37e-10	17.619
Contig3068_DT	483	gi|359806446|ref|NP_001241502.1|	92.56	uncharacterized protein LOC100792038	Glycine max	0	17.468
CL1.Contig478	2484	gi|357488213|ref|XP_003614394.1|	52.46	hypothetical protein MTR_5g051130	Medicago truncatula	0	17.426
CL1.Contig154	923	gi|303291414|ref|XP_003064992.1|	74.8	senescence-associated protein	Micromonas pusilla CCMP1545	0	17.376
Contig497_DT	834	gi|357467743|ref|XP_003604156.1|	75.44	Cell wall-associated hydrolase	Medicago truncatula	0	17.107
CL1.Contig795	1151	gi|253759791|ref|XP_002488947.1|	91.76	hypothetical protein SORBIDRAFT_1368s002010, partial	Sorghum bicolor	0	16.983
Contig764_DT	549	gi|357467743|ref|XP_003604156.1|	96.72	Cell wall-associated hydrolase	Medicago truncatula	0	16.498
Contig2022_DT	950	gi|525313464|ref|NP_001266064.1|	81.6	glucan endo-1,3-beta-glucosidase-like precursor	Cicer arietinum	0	16.384
CL1.Contig250	931	gi|303291416|ref|XP_003064993.1|	90.74	predicted protein, partial	Micromonas pusilla CCMP1545	0	16.351
CL1.Contig334	1277	gi|357488221|ref|XP_003614398.1|	67.7	hypothetical protein MTR_5g051170	Medicago truncatula	0	15.927
Contig2707_DT	1158	gi|356513026|ref|XP_003525215.1|	69.5	PREDICTED: THO complex subunit 2-like	Glycine max	1.251e-08	15.631
Contig3201_DT	1162	gi|356547487|ref|XP_003542143.1|	74.73	PREDICTED: NAD kinase 2, chloroplastic-like	Glycine max	1.326e-08	15.627
Contig2634_DT	540	gi|358248482|ref|NP_001239889.1|	90.91	malate dehydrogenase, glyoxysomal-like	Glycine max	0	15.595
CL1.Contig17	746	gi|303291414|ref|XP_003064992.1|	98	senescence-associated protein	Micromonas pusilla CCMP1545	1.974e-12	15.575
CL1.Contig131	759	gi|357488185|ref|XP_003614380.1|	79.61	Cytochrome P450 likeTBP	Medicago truncatula	3.214e-12	15.544
Contig3156_DT	570	gi|351724983|ref|NP_001235541.1|	88.62	uncharacterized protein LOC100306216	Glycine max	0	15.54
CL1.Contig157	650	gi|253759791|ref|XP_002488947.1|	90.59	hypothetical protein SORBIDRAFT_1368s002010, partial	Sorghum bicolor	5.192e-14	15.534
Contig2659_DT	717	gi|502147635|ref|XP_004506857.1|	81.25	PREDICTED: heat shock 70 kDa protein 15-like	Cicer arietinum	7.948e-13	15.519
Contig3103_DT	824	gi|356496299|ref|XP_003517006.1|	86.49	PREDICTED: CBL-interacting protein kinase 2-like	Glycine max	2.473e-11	15.481
Contig3366_DT	834	gi|356504708|ref|XP_003521137.1|	87.67	PREDICTED: lycopene beta cyclase, chloroplastic-like	Glycine max	3.231e-11	15.481
Contig2246_DT	697	gi|356526585|ref|XP_003531897.1|	91.75	PREDICTED: 6-phosphogluconate dehydrogenase, decarboxylating-like isoform 3	Glycine max	4.086e-13	15.48
Contig1198_DT	840	gi|502129455|ref|XP_004500311.1|	90.12	PREDICTED: cinnamoyl-CoA reductase 1-like	Cicer arietinum	3.816e-11	15.478
CL1.Contig323	1056	gi|302788692|ref|XP_002976115.1|	95.7	hypothetical protein SELMODRAFT_443053	Selaginella moellendorffii	3.348e-09	15.472
Contig402_DT	673	gi|356545626|ref|XP_003541238.1|	100	PREDICTED: uncharacterized protein LOC100808633	Glycine max	1.626e-13	15.466
Contig2039_DT	701	gi|255575855|ref|XP_002528825.1|	89.44	structural molecule, putative	Ricinus communis	5.003e-13	15.458
CL1.Contig500	637	gi|357488203|ref|XP_003614389.1|	79.17	RRNA intron-encoded homing endonuclease	Medicago truncatula	3.353e-14	15.452
Contig2630_DT	1040	gi|356568694|ref|XP_003552545.1|	92.08	PREDICTED: SNF1-related protein kinase catalytic subunit alpha KIN10-like	Glycine max	2.706e-09	15.433
Contig2332_DT	965	gi|356551626|ref|XP_003544175.1|	79.05	PREDICTED: LOW QUALITY PROTEIN: LL-diaminopimelate aminotransferase, chloroplastic-like	Glycine max	6.911e-10	15.429
CL1.Contig659	1291	gi|357488189|ref|XP_003614382.1|	74	hypothetical protein MTR_5g050970	Medicago truncatula	0	15.285
CL1.Contig9	1188	gi|356551324|ref|XP_003544026.1|	71.72	PREDICTED: uncharacterized protein LOC100801029	Glycine max	0	15.157
CL1.Contig127	385	gi|356547715|ref|XP_003542256.1|	90.7	PREDICTED: uncharacterized protein LOC100793251	Glycine max	0	15.036
CL989.Contig1	1383	gi|502156608|ref|XP_004510559.1|	67.46	PREDICTED: ethylene-responsive transcription factor RAP2-12-like isoform X2	Cicer arietinum	0	14.657
CL1.Contig430	1029	gi|356551348|ref|XP_003544038.1|	93.33	PREDICTED: uncharacterized protein LOC100807410	Glycine max	0	14.537
CL1.Contig160	928	gi|356547811|ref|XP_003542299.1|	84.03	PREDICTED: uncharacterized protein LOC100804383	Glycine max	0	14.369
CL1.Contig809	3111	gi|358346026|ref|XP_003637074.1|	98.96	Cell wall-associated hydrolase, partial	Medicago truncatula	0	14.102
Contig1294_DT	1539	gi|502100074|ref|XP_004491629.1|	92.71	PREDICTED: chlorophyll a-b binding protein 3, chloroplastic-like	Cicer arietinum	1.51e-15	14.076
CL1.Contig604	866	gi|357488207|ref|XP_003614391.1|	82.11	Tar1p	Medicago truncatula	0	14.033
CL1.Contig567	1157	gi|357488185|ref|XP_003614380.1|	79.61	Cytochrome P450 likeTBP	Medicago truncatula	0	13.822
Contig7006_DT	477	gi|502104458|ref|XP_004492546.1|	49.3	PREDICTED: CBL-interacting serine/threonine-protein kinase 14-like	Cicer arietinum	0	13.417
CL1.Contig409	1362	gi|358346026|ref|XP_003637074.1|	67.48	Cell wall-associated hydrolase, partial	Medicago truncatula	0	13.411
Contig2986_DT	1028	gi|356538417|ref|XP_003537700.1|	89.14	PREDICTED: thioredoxin reductase 2-like	Glycine max	3.477e-08	13.409
CL1.Contig546	1006	gi|357488199|ref|XP_003614387.1|	92.5	RRNA intron-encoded homing endonuclease	Medicago truncatula	2.524e-08	13.407
Contig3648_DT	1096	gi|357445689|ref|XP_003593122.1|	99.41	Actin	Medicago truncatula	8.913e-08	13.405
CL1.Contig171	470	gi|356547826|ref|XP_003542306.1|	70.21	PREDICTED: uncharacterized protein LOC100809185	Glycine max	0	13.403
Contig2494_DT	1276	gi|356523161|ref|XP_003530210.1|	74.24	PREDICTED: uncharacterized protein LOC100808320	Glycine max	7.126e-07	13.364
CL1.Contig173	968	gi|356547811|ref|XP_003542299.1|	73.53	PREDICTED: uncharacterized protein LOC100804383	Glycine max	1.495e-08	13.359
CL1249.Contig1	1271	gi|356572652|ref|XP_003554481.1|	72.83	PREDICTED: E3 ubiquitin-protein ligase RHF2A-like	Glycine max	6.849e-07	13.357
CL859.Contig1	917	gi|449518055|ref|XP_004166059.1|	84.27	PREDICTED: mitochondrial uncoupling protein 4-like	Cucumis sativus	0	13.355
Contig2870_DT	969	gi|470118348|ref|XP_004295293.1|	73.23	PREDICTED: uncharacterized protein RSN1-like	Fragaria vesca subsp. vesca	1.54e-08	13.348
CL1.Contig172	1527	gi|357488217|ref|XP_003614396.1|	77.61	hypothetical protein MTR_5g051150	Medicago truncatula	8.387e-15	13.338
Contig4370_DT	946	gi|356505039|ref|XP_003521300.1|	73.89	PREDICTED: casein kinase I isoform delta-like	Glycine max	1.069e-08	13.338
Contig2730_DT	941	gi|502113791|ref|XP_004494760.1|	62.5	PREDICTED: GDSL esterase/lipase At5g33370-like	Cicer arietinum	9.879e-09	13.336
Contig3473_DT	934	gi|356575158|ref|XP_003555709.1|	97.2	PREDICTED: uncharacterized protein sll0005-like	Glycine max	9.015e-09	13.32
CL1.Contig481	649	gi|358346026|ref|XP_003637074.1|	93.55	Cell wall-associated hydrolase, partial	Medicago truncatula	6.823e-12	13.319
CL1.Contig486	1020	gi|357488217|ref|XP_003614396.1|	93.42	hypothetical protein MTR_5g051150	Medicago truncatula	9.683e-15	13.318
CL1068.Contig1	1020	gi|356565743|ref|XP_003551097.1|	90.07	PREDICTED: nucleolysin TIAR-like	Glycine max	9.683e-15	13.318
CL1.Contig433	1115	gi|356551351|ref|XP_003544039.1|	82.52	PREDICTED: uncharacterized protein LOC100808477	Glycine max	1.38e-13	13.309
Contig1193_DT	660	gi|470136186|ref|XP_004303878.1|	92.13	PREDICTED: chlorophyll a-b binding protein 40, chloroplastic-like	Fragaria vesca subsp. vesca	1.053e-11	13.301
Contig1174_DT	701	gi|358346026|ref|XP_003637074.1|	61.39	Cell wall-associated hydrolase, partial	Medicago truncatula	4.209e-11	13.288
CL1.Contig13	605	gi|253761059|ref|XP_002489041.1|	88.33	hypothetical protein SORBIDRAFT_0285s002020, partial	Sorghum bicolor	1.295e-12	13.285
CL765.Contig1	704	gi|502078554|ref|XP_004485983.1|	83.26	PREDICTED: uncharacterized membrane protein C24H6.13-like	Cicer arietinum	4.829e-11	13.264
Contig3431_DT	896	gi|225425762|ref|XP_002277256.1|	89.89	PREDICTED: protein kinase 2B, chloroplastic	Vitis vinifera	5.069e-09	13.246
Contig3301_DT	593	gi|502138741|ref|XP_004503514.1|	67.68	PREDICTED: zinc finger CCCH domain-containing protein 20-like	Cicer arietinum	8.695e-13	13.237
Contig3128_DT	888	gi|225450149|ref|XP_002279748.1|	92.24	PREDICTED: ADP,ATP carrier protein 1, mitochondrial-like	Vitis vinifera	4.485e-09	13.229
Contig3311_DT	867	gi|502117831|ref|XP_004495967.1|	92.53	PREDICTED: ABC transporter C family member 4-like	Cicer arietinum	3.016e-09	13.222
Contig2157_DT	867	gi|502099195|ref|XP_004491412.1|	90.12	PREDICTED: dihydrolipoyllysine-residue succinyltransferase component of 2-oxoglutarate dehydrogenase complex 1, mitochondrial-like	Cicer arietinum	3.031e-09	13.219
Contig2722_DT	855	gi|356571322|ref|XP_003553827.1|	79.23	PREDICTED: uncharacterized protein LOC100778837 isoform 1	Glycine max	2.444e-09	13.201
CL1.Contig401	1375	gi|356547811|ref|XP_003542299.1|	91.45	PREDICTED: uncharacterized protein LOC100804383	Glycine max	0	13.01
CL1.Contig452	2137	gi|357488217|ref|XP_003614396.1|	93.65	hypothetical protein MTR_5g051150	Medicago truncatula	0	12.993
Contig1870_DT	627	gi|224159219|ref|XP_002338056.1|	98.36	predicted protein	Populus trichocarpa	0	12.805
CL44.Contig1	2176	gi|356510772|ref|XP_003524108.1|	76.01	PREDICTED: uncharacterized protein LOC100785991	Glycine max	0	12.712
CL1.Contig426	1207	gi|357492397|ref|XP_003616487.1|	63.73	Metallocarboxypeptidase inhibitor	Medicago truncatula	0	12.5
Contig540_DT	942	gi|357492397|ref|XP_003616487.1|	89.71	Metallocarboxypeptidase inhibitor	Medicago truncatula	2.366e-14	12.211
Contig2322_DT	717	gi|134093195|ref|YP_001109497.1|	80.41	hypothetical protein Poptr_cp018 (chloroplast)	Populus trichocarpa	0	12.025
CL1.Contig728	1237	gi|357488191|ref|XP_003614383.1|	89.36	hypothetical protein MTR_5g051000	Medicago truncatula	0	11.839
CL1.Contig540	498	gi|357488211|ref|XP_003614393.1|	67.26	hypothetical protein MTR_5g051120	Medicago truncatula	0	11.729
CL1.Contig650	1232	gi|356517096|ref|XP_003527226.1|	73.64	PREDICTED: probable aminotransferase TAT2-like	Glycine max	4.639e-06	11.43
CL1.Contig692	1517	gi|357467743|ref|XP_003604156.1|	63.1	Cell wall-associated hydrolase	Medicago truncatula	0	11.325
Contig3540_DT	872	gi|351723033|ref|NP_001235473.1|	82.02	uncharacterized protein LOC100306467	Glycine max	8.756e-08	11.182
Contig3277_DT	879	gi|363807284|ref|NP_001242619.1|	89.06	uncharacterized protein LOC100804022	Glycine max	9.815e-08	11.179
Contig4984_DT	846	gi|356509638|ref|XP_003523553.1|	77.42	PREDICTED: protein IQ-DOMAIN 32-like	Glycine max	5.728e-08	11.177
Contig3476_DT	861	gi|356547980|ref|XP_003542382.1|	77.08	PREDICTED: polyphosphoinositide phosphatase-like	Glycine max	7.508e-08	11.165
CL1.Contig551	849	gi|357479883|ref|XP_003610227.1|	89.47	Ycf68	Medicago truncatula	6.179e-08	11.162
Contig3262_DT	860	gi|356561470|ref|XP_003549004.1|	42.86	PREDICTED: LRR receptor-like serine/threonine-protein kinase FLS2-like	Glycine max	7.43e-08	11.162
Contig1194_DT	930	gi|357470605|ref|XP_003605587.1|	97.62	Constans	Medicago truncatula	2.195e-07	11.161
Contig5110_DT	1075	gi|357439017|ref|XP_003589785.1|	60.67	Receptor-like protein kinase	Medicago truncatula	1.404e-06	11.152
Contig2747_DT	384	gi|502118274|ref|XP_004496186.1|	62.5	PREDICTED: uncharacterized protein LOC101514253 isoform X5	Cicer arietinum	1.51e-15	11.14
Contig2563_DT	804	gi|351723745|ref|NP_001235754.1|	84.48	early light-induced protein	Glycine max	2.876e-08	11.135
Contig3240_DT	1052	gi|356564848|ref|XP_003550659.1|	76.13	PREDICTED: ATP-citrate synthase beta chain protein 1-like	Glycine max	1.126e-06	11.124
Contig2697_DT	537	gi|356542862|ref|XP_003539884.1|	89.63	PREDICTED: protein transport protein SEC31-like isoform 1	Glycine max	1.604e-11	11.123
Contig3316_DT	793	gi|356510338|ref|XP_003523896.1|	77.4	PREDICTED: serpin-ZX-like	Glycine max	2.399e-08	11.12
CL1.Contig629	859	gi|502178471|ref|XP_004516262.1|	96.77	PREDICTED: uncharacterized protein LOC101490042, partial	Cicer arietinum	5.068e-14	11.119
Contig1843_DT	831	gi|356501429|ref|XP_003519527.1|	84.16	PREDICTED: oxygen-evolving enhancer protein 2, chloroplastic-like	Glycine max	1.869e-14	11.119
Contig4708_DT	958	gi|357453875|ref|XP_003597218.1|	57.69	Beta-galactosidase	Medicago truncatula	3.484e-07	11.119
Contig200_DT	1217	gi|358346026|ref|XP_003637074.1|	63.16	Cell wall-associated hydrolase, partial	Medicago truncatula	0	11.113
Contig2827_DT	783	gi|356569025|ref|XP_003552707.1|	93.33	PREDICTED: eukaryotic translation initiation factor 5-like	Glycine max	2.032e-08	11.105
CL846.Contig1	782	gi|356536107|ref|XP_003536581.1|	80	PREDICTED: ATP-dependent Clp protease proteolytic subunit-related protein 1, chloroplastic-like	Glycine max	2.004e-08	11.102
CL19.Contig2	1036	gi|356527449|ref|XP_003532323.1|	70.83	PREDICTED: probable inositol transporter 1-like	Glycine max	7.425e-12	11.098
CL1.Contig405	545	gi|253761548|ref|XP_002489151.1|	91.89	hypothetical protein SORBIDRAFT_0016s002040, partial	Sorghum bicolor	2.392e-11	11.097
Contig2337_DT	770	gi|356509102|ref|XP_003523291.1|	83.9	PREDICTED: probable nucleoredoxin 2-like	Glycine max	1.633e-08	11.081
Contig3075_DT	579	gi|357478597|ref|XP_003609584.1|	67.74	hypothetical protein MTR_4g118810	Medicago truncatula	9.252e-11	11.077
Contig2721_DT	1246	gi|356498346|ref|XP_003518014.1|	70.83	PREDICTED: protein CHUP1, chloroplastic-like	Glycine max	4.125e-10	11.074
CL1.Contig120	575	gi|357488209|ref|XP_003614392.1|	98.77	hypothetical protein MTR_5g051110	Medicago truncatula	8.115e-11	11.071
Contig4621_DT	586	gi|502125049|ref|XP_004498776.1|	90.77	PREDICTED: aspartate aminotransferase P2, mitochondrial-like	Cicer arietinum	1.219e-10	11.068
Contig4075_DT	597	gi|356549636|ref|XP_003543198.1|	81.74	PREDICTED: gamma-glutamyl hydrolase-like	Glycine max	1.813e-10	11.063
Contig317_DT	983	gi|357515297|ref|XP_003627937.1|	60.26	hypothetical protein MTR_8g040260	Medicago truncatula	2.349e-12	11.054
Contig2510_DT	758	gi|356538617|ref|XP_003537798.1|	72.33	PREDICTED: uncharacterized protein LOC100798129	Glycine max	1.363e-08	11.046
Contig2892_DT	500	gi|351724741|ref|NP_001236812.1|	96.15	thiamin biosynthetic enzyme	Glycine max	3.72e-12	11.041
CL1.Contig664	1326	gi|303291416|ref|XP_003064993.1|	59.55	predicted protein, partial	Micromonas pusilla CCMP1545	0	11.033
Contig388_DT	494	gi|356547811|ref|XP_003542299.1|	79.56	PREDICTED: uncharacterized protein LOC100804383	Glycine max	2.856e-12	11.029
Contig3529_DT	675	gi|502162124|ref|XP_004512400.1|	79.35	PREDICTED: uncharacterized protein LOC101511734 isoform X3	Cicer arietinum	2.044e-09	11.027
Contig3014_DT	687	gi|351723633|ref|NP_001236262.1|	88.89	guanylyl cyclase	Glycine max	2.827e-09	11.02
Contig2871_DT	661	gi|351722220|ref|NP_001238516.1|	71.76	copper chaperone homolog CCH	Glycine max	1.443e-09	11.014
CL1.Contig81	996	gi|357488207|ref|XP_003614391.1|	76.47	Tar1p	Medicago truncatula	0	11.012
Contig3085_DT	657	gi|502141584|ref|XP_004504553.1|	86.67	PREDICTED: probable inositol transporter 2-like	Cicer arietinum	1.294e-09	11.012
CL1.Contig183	696	gi|356547715|ref|XP_003542256.1|	81.91	PREDICTED: uncharacterized protein LOC100793251	Glycine max	3.607e-09	11.011
Contig2629_DT	693	gi|470121323|ref|XP_004296724.1|	88.82	PREDICTED: LOW QUALITY PROTEIN: isoleucine--tRNA ligase, cytoplasmic-like	Fragaria vesca subsp. vesca	3.354e-09	11.01
Contig3698_DT	641	gi|356539794|ref|XP_003538378.1|	91.63	PREDICTED: glutamate decarboxylase 1-like	Glycine max	8.509e-10	10.993
Contig555_DT	1032	gi|358349383|ref|XP_003638717.1|	64.57	Cell wall-associated hydrolase	Medicago truncatula	0	10.993
CL1.Contig673	3682	gi|356547811|ref|XP_003542299.1|	72.92	PREDICTED: uncharacterized protein LOC100804383	Glycine max	0	10.985
CL916.Contig1	862	gi|502145309|ref|XP_004505976.1|	74.77	PREDICTED: probable glutathione S-transferase-like	Cicer arietinum	0	10.859
CL1.Contig92	2408	gi|356551334|ref|XP_003544031.1|	94.95	PREDICTED: uncharacterized protein LOC100803684	Glycine max	8.268e-10	10.483
CL664.Contig1	1406	gi|356558989|ref|XP_003547784.1|	94.12	PREDICTED: 1-deoxy-D-xylulose 5-phosphate reductoisomerase, chloroplastic-like	Glycine max	0	10.458
CL1.Contig623	1058	gi|357488217|ref|XP_003614396.1|	97.62	hypothetical protein MTR_5g051150	Medicago truncatula	2.933e-15	10.37
CL1.Contig153	1260	gi|357488211|ref|XP_003614393.1|	97.83	hypothetical protein MTR_5g051120	Medicago truncatula	0	10.365
CL1.Contig406	1288	gi|356547811|ref|XP_003542299.1|	93.8	PREDICTED: uncharacterized protein LOC100804383	Glycine max	6.919e-13	10.329
CL1.Contig658	2864	gi|358346026|ref|XP_003637074.1|	57.03	Cell wall-associated hydrolase, partial	Medicago truncatula	0	10.052
Contig472_DT	691	gi|356545626|ref|XP_003541238.1|	100	PREDICTED: uncharacterized protein LOC100808633	Glycine max	4.345e-15	10.028
Contig1840_DT	984	gi|356562846|ref|XP_003549679.1|	96.34	PREDICTED: geranylgeranyl diphosphate reductase, chloroplastic-like	Glycine max	5.207e-11	9.978
CL979.Contig1	1236	gi|356524868|ref|XP_003531050.1|	53.51	PREDICTED: dynamin-like protein ARC5-like	Glycine max	2.803e-05	9.976
Contig3568_DT	1204	gi|356549495|ref|XP_003543129.1|	70.75	PREDICTED: heat shock 70 kDa protein, mitochondrial-like	Glycine max	3.112e-09	9.913
CL1053.Contig1	1189	gi|502151374|ref|XP_004508409.1|	86.27	PREDICTED: putative protein TPRXL-like	Cicer arietinum	2.519e-09	9.909
CL1.Contig262	2346	gi|502153899|ref|XP_004509500.1|	93.59	PREDICTED: uncharacterized protein LOC101508810	Cicer arietinum	3.199e-11	9.791
Contig2095_DT	1877	gi|356559803|ref|XP_003548186.1|	98.1	PREDICTED: stromal 70 kDa heat shock-related protein, chloroplastic-like	Glycine max	1.332e-13	9.768
CL1.Contig47	1241	gi|357515297|ref|XP_003627937.1|	63.89	hypothetical protein MTR_8g040260	Medicago truncatula	3.11e-12	9.6
Contig2409_DT	1114	gi|356568857|ref|XP_003552624.1|	75.43	PREDICTED: sodium-coupled neutral amino acid transporter 3-like	Glycine max	1.781e-05	9.564
CL1.Contig709	1695	gi|356553413|ref|XP_003545051.1|	79.29	PREDICTED: cysteine proteinase 15A-like	Glycine max	1.12e-11	9.39
CL1.Contig257	554	gi|357488201|ref|XP_003614388.1|	92.98	hypothetical protein MTR_5g051050, partial	Medicago truncatula	0	9.237
CL1.Contig61	979	gi|357488193|ref|XP_003614384.1|	92.31	hypothetical protein MTR_5g051010	Medicago truncatula	9.038e-06	9.136
Contig410_DT	923	gi|502156570|ref|XP_004510540.1|	91.84	PREDICTED: 25.3 kDa vesicle transport protein-like isoform X2	Cicer arietinum	6.028e-06	9
Contig3711_DT	914	gi|356568342|ref|XP_003552370.1|	85.66	PREDICTED: selenium-binding protein 1-like	Glycine max	5.502e-06	8.991
Contig4615_DT	701	gi|356571326|ref|XP_003553829.1|	82.73	PREDICTED: putative phospholipid-transporting ATPase 8-like	Glycine max	2.442e-07	8.947
Contig3224_DT	698	gi|356520798|ref|XP_003529047.1|	93.45	PREDICTED: obtusifoliol 14-alpha demethylase-like isoform 2	Glycine max	2.31e-07	8.946
Contig3266_DT	702	gi|356495434|ref|XP_003516582.1|	97.4	PREDICTED: clathrin heavy chain 1-like	Glycine max	2.507e-07	8.943
Contig5695_DT	666	gi|356555514|ref|XP_003546076.1|	94.74	PREDICTED: ABC transporter C family member 2-like	Glycine max	1.24e-07	8.937
Contig3153_DT	728	gi|357438841|ref|XP_003589697.1|	93.53	Pyrophosphate-fructose 6-phosphate 1-phosphotransferase alpha subunit	Medicago truncatula	4.145e-07	8.933
Contig3905_DT	688	gi|356562822|ref|XP_003549667.1|	89.4	PREDICTED: uncharacterized membrane protein C2G11.09	Glycine max	1.959e-07	8.931
Contig5233_DT	658	gi|356529485|ref|XP_003533321.1|	87.57	PREDICTED: uncharacterized protein LOC100776995	Glycine max	1.065e-07	8.928
CL1.Contig103	719	gi|357488211|ref|XP_003614393.1|	74.47	hypothetical protein MTR_5g051120	Medicago truncatula	3.59e-07	8.924
Contig3966_DT	875	gi|356531190|ref|XP_003534161.1|	77.55	PREDICTED: uncharacterized protein LOC100775751	Glycine max	3.821e-06	8.924
Contig4728_DT	726	gi|356562902|ref|XP_003549707.1|	83.95	PREDICTED: uncharacterized protein LOC100783604	Glycine max	4.085e-07	8.922
CL1.Contig559	656	gi|357488191|ref|XP_003614383.1|	98.25	hypothetical protein MTR_5g051000	Medicago truncatula	1.04e-07	8.92
Contig3617_DT	798	gi|224130374|ref|XP_002320821.1|	92.89	predicted protein	Populus trichocarpa	1.351e-06	8.912
Contig2758_DT	649	gi|356570770|ref|XP_003553557.1|	82.93	PREDICTED: uncharacterized protein LOC100795652	Glycine max	9.163e-08	8.909
Contig4174_DT	779	gi|502141846|ref|XP_004504667.1|	67.88	PREDICTED: UDP-N-acetylglucosamine diphosphorylase 1-like	Cicer arietinum	1.018e-06	8.909
Contig3290_DT	453	gi|356531040|ref|XP_003534086.1|	74.51	PREDICTED: beta-amylase 1, chloroplastic-like	Glycine max	2.204e-10	8.905
Contig3131_DT	429	gi|514726595|ref|XP_004956019.1|	88.89	PREDICTED: polyubiquitin 4-like	Setaria italica	7.141e-11	8.903
Contig3000_DT	831	gi|255543014|ref|XP_002512570.1|	94.74	s-adenosylmethionine synthetase, putative	Ricinus communis	2.221e-06	8.9
Contig3498_DT	913	gi|224160941|ref|XP_002338273.1|	98.03	predicted protein	Populus trichocarpa	2.647e-10	8.895
Contig5190_DT	838	gi|356513121|ref|XP_003525262.1|	89.95	PREDICTED: 3-hydroxyisobutyryl-CoA hydrolase-like protein 3, mitochondrial-like isoform 2	Glycine max	2.48e-06	8.892
Contig2850_DT	334	gi|356526469|ref|XP_003531840.1|	93.69	PREDICTED: cyclic nucleotide-gated ion channel 2-like	Glycine max	1.717e-13	8.889
Contig3843_DT	451	gi|502096593|ref|XP_004490788.1|	93.75	PREDICTED: isocitrate dehydrogenase [NADP], chloroplastic-like	Cicer arietinum	2.124e-10	8.888
Contig2908_DT	415	gi|351724585|ref|NP_001235783.1|	91.21	uncharacterized protein LOC100500282	Glycine max	3.772e-11	8.883
CL1.Contig742	2594	gi|357467743|ref|XP_003604156.1|	95.71	Cell wall-associated hydrolase	Medicago truncatula	0	8.879
CL1.Contig26	746	gi|357488213|ref|XP_003614394.1|	100	hypothetical protein MTR_5g051130	Medicago truncatula	3.331e-12	8.869
CL1.Contig660	1630	gi|356547811|ref|XP_003542299.1|	98.44	PREDICTED: uncharacterized protein LOC100804383	Glycine max	0	8.868
CL628.Contig1	618	gi|356516569|ref|XP_003526966.1|	76.27	PREDICTED: proteasome subunit beta type-5-like	Glycine max	5.031e-08	8.862
CL1073.Contig1	590	gi|502147681|ref|XP_004506875.1|	85.48	PREDICTED: malonate--CoA ligase-like isoform X1	Cicer arietinum	5.721e-15	8.855
CL1.Contig427	462	gi|357514887|ref|XP_003627732.1|	79.45	ATP synthase subunit beta	Medicago truncatula	3.809e-10	8.853
Contig480_DT	477	gi|357515297|ref|XP_003627937.1|	47.69	hypothetical protein MTR_8g040260	Medicago truncatula	7.126e-10	8.848
CL1.Contig320	468	gi|356575293|ref|XP_003555776.1|	65.31	PREDICTED: aspartic proteinase	Glycine max	4.994e-10	8.846
CL1041.Contig1	733	gi|225451379|ref|XP_002263856.1|	94.03	PREDICTED: glutamine synthetase cytosolic isozyme 2	Vitis vinifera	2.393e-12	8.842
CL1264.Contig1	941	gi|363814290|ref|NP_001242784.1|	87.56	uncharacterized protein LOC100805858 precursor	Glycine max	5.59e-10	8.842
Contig5077_DT	400	gi|357117881|ref|XP_003560690.1|	92.13	PREDICTED: probable LRR receptor-like serine/threonine-protein kinase At5g10290-like isoform 2	Brachypodium distachyon	1.936e-11	8.838
Contig3429_DT	604	gi|356513814|ref|XP_003525604.1|	91.91	PREDICTED: nitrate transporter 1.5-like	Glycine max	3.782e-08	8.837
CL804.Contig1	764	gi|359806917|ref|NP_001241067.1|	49.25	uncharacterized protein LOC100786585	Glycine max	6.727e-12	8.835
Contig3444_DT	400	gi|359487104|ref|XP_002274088.2|	70.54	PREDICTED: uncharacterized protein LOC100259102	Vitis vinifera	1.966e-11	8.833
Contig3835_DT	506	gi|502087217|ref|XP_004488465.1|	89.31	PREDICTED: citrate synthase, mitochondrial-like	Cicer arietinum	2.209e-09	8.832
Contig3504_DT	506	gi|334183132|ref|NP_175246.2|	34.95	serine/threonine-protein phosphatase 7 long form homolog	Arabidopsis thaliana	2.219e-09	8.83
CL1106.Contig1	561	gi|502168882|ref|XP_004514486.1|	63.24	PREDICTED: LRR receptor-like serine/threonine-protein kinase FLS2-like	Cicer arietinum	1.51e-15	8.828
Contig1969_DT	1049	gi|356512547|ref|XP_003524980.1|	60.58	PREDICTED: uncharacterized protein LOC100799054	Glycine max	7.576e-13	8.828
Contig3502_DT	488	#N/A	#N/A	#N/A	#N/A	1.163e-09	8.828
CL1.Contig177	506	gi|356545624|ref|XP_003541237.1|	98.85	PREDICTED: uncharacterized protein LOC100808108	Glycine max	2.27e-09	8.822
Contig3231_DT	585	gi|502158979|ref|XP_004511353.1|	88.61	PREDICTED: sugar transport protein 13-like	Cicer arietinum	2.454e-08	8.817
Contig3501_DT	585	gi|351726804|ref|NP_001236627.1|	80.3	uncharacterized protein LOC100527224	Glycine max	2.454e-08	8.817
CL554.Contig1	534	gi|358346026|ref|XP_003637074.1|	73.63	Cell wall-associated hydrolase, partial	Medicago truncatula	5.809e-09	8.816
Contig2458_DT	522	gi|356572562|ref|XP_003554437.1|	86.46	PREDICTED: heme-binding-like protein At3g10130, chloroplastic-like	Glycine max	3.979e-09	8.814
Contig3233_DT	522	gi|356576139|ref|XP_003556191.1|	95.9	PREDICTED: E3 ubiquitin-protein ligase RNF167-like	Glycine max	3.979e-09	8.814
Contig3813_DT	562	#N/A	#N/A	#N/A	#N/A	1.336e-08	8.813
Contig2625_DT	517	gi|356572872|ref|XP_003554589.1|	90.24	PREDICTED: cathepsin B-like	Glycine max	3.403e-09	8.811
Contig3298_DT	535	gi|356565608|ref|XP_003551031.1|	66.29	PREDICTED: uncharacterized protein LOC100818172	Glycine max	6.075e-09	8.811
Contig2568_DT	528	gi|357509517|ref|XP_003625047.1|	97.37	Phosphoglycolate phosphatase	Medicago truncatula	4.875e-09	8.81
CL853.Contig1	509	gi|520850618|ref|YP_008145378.1|	79.25	ribosomal protein S8 (chloroplast)	Glycine tomentella	2.62e-09	8.808
Contig3619_DT	559	gi|356569689|ref|XP_003553029.1|	86.83	PREDICTED: 40S ribosomal protein S1-like	Glycine max	1.245e-08	8.807
Contig4229_DT	353	gi|502083392|ref|XP_004487445.1|	100	PREDICTED: serine/threonine-protein phosphatase BSL3-like	Cicer arietinum	1.061e-12	8.804
Contig7452_DT	553	gi|358346026|ref|XP_003637074.1|	92.31	Cell wall-associated hydrolase, partial	Medicago truncatula	1.059e-08	8.803
CL2.Contig2	1969	#N/A	#N/A	#N/A	#N/A	0	8.501
CL1.Contig746	2839	gi|470129560|ref|XP_004300681.1|	98.92	PREDICTED: catalase-like	Fragaria vesca subsp. vesca	3.074e-13	8.393
Contig3506_DT	1964	gi|470122313|ref|XP_004297188.1|	86.62	PREDICTED: heat shock protein HSP 90-alpha 1-like	Fragaria vesca subsp. vesca	2.879e-05	8.389
Contig16_DT	1427	gi|357488217|ref|XP_003614396.1|	78.57	hypothetical protein MTR_5g051150	Medicago truncatula	0	8.382
CL1.Contig258	604	gi|357488201|ref|XP_003614388.1|	60.49	hypothetical protein MTR_5g051050, partial	Medicago truncatula	0	8.343
CL1.Contig429	1097	gi|356545584|ref|XP_003541219.1|	75.97	PREDICTED: uncharacterized protein LOC100796402	Glycine max	8.387e-15	8.289
CL1.Contig827	2634	gi|358346026|ref|XP_003637074.1|	55.1	Cell wall-associated hydrolase, partial	Medicago truncatula	0	8.185
CL744.Contig1	1483	gi|357518625|ref|XP_003629601.1|	83.02	Serine hydroxymethyltransferase	Medicago truncatula	1.144e-08	8.085
CL1.Contig580	1052	gi|357488189|ref|XP_003614382.1|	98.65	hypothetical protein MTR_5g050970	Medicago truncatula	0	7.985
CL1.Contig591	3003	gi|357488217|ref|XP_003614396.1|	86.96	hypothetical protein MTR_5g051150	Medicago truncatula	0	7.922
CL181.Contig1	1308	gi|502105660|ref|XP_004492856.1|	78.49	PREDICTED: calreticulin-3-like isoform X1	Cicer arietinum	1.1e-06	7.812
CL1102.Contig1	1406	gi|356545710|ref|XP_003541279.1|	77.88	PREDICTED: uncharacterized protein LOC100808799	Glycine max	2.631e-06	7.801
Contig2623_DT	802	gi|470116341|ref|XP_004294341.1|	100	PREDICTED: polyubiquitin-A-like	Fragaria vesca subsp. vesca	7.669e-10	7.782
CL702.Contig1	1015	gi|356511243|ref|XP_003524336.1|	65.6	PREDICTED: potassium channel SKOR-like	Glycine max	9.707e-05	7.767
CL625.Contig1	773	gi|356538530|ref|XP_003537756.1|	73.82	PREDICTED: uncharacterized protein LOC100819981	Glycine max	4.133e-10	7.757
CL1037.Contig1	875	gi|356497486|ref|XP_003517591.1|	69.36	PREDICTED: serine/threonine-protein kinase TOR-like isoform 1	Glycine max	4.01e-09	7.755
CL887.Contig1	843	gi|356544341|ref|XP_003540611.1|	85.07	PREDICTED: D-xylose-proton symporter-like 2-like	Glycine max	2.12e-09	7.752
Contig3123_DT	829	gi|357451193|ref|XP_003595873.1|	79.11	ABC transporter D family member	Medicago truncatula	1.615e-09	7.745
CL1.Contig424	821	gi|358346026|ref|XP_003637074.1|	74.34	Cell wall-associated hydrolase, partial	Medicago truncatula	1.363e-09	7.743
CL455.Contig1	1004	gi|356510241|ref|XP_003523848.1|	90.79	PREDICTED: 1-acylglycerophosphocholine O-acyltransferase 1-like	Glycine max	9.274e-05	7.737
CL870.Contig1	860	gi|502160177|ref|XP_004511659.1|	87.27	PREDICTED: heat shock protein STI-like	Cicer arietinum	3.203e-09	7.733
Contig2236_DT	860	gi|356546408|ref|XP_003541618.1|	88.61	PREDICTED: soluble starch synthase 3, chloroplastic/amyloplastic-like	Glycine max	3.203e-09	7.733
CL1300.Contig1	1045	gi|502150240|ref|XP_004507857.1|	87.65	PREDICTED: NADPH--cytochrome P450 reductase-like isoform X1	Cicer arietinum	6.828e-08	7.731
CL913.Contig1	959	gi|255558690|ref|XP_002520369.1|	78.06	4-hydroxyphenylpyruvate dioxygenase, putative	Ricinus communis	1.997e-08	7.712
CL1.Contig119	683	gi|303291416|ref|XP_003064993.1|	87.5	predicted protein, partial	Micromonas pusilla CCMP1545	0	7.577
CL382.Contig1	506	gi|502090026|ref|XP_004489097.1|	94.9	PREDICTED: protein ARABIDILLO 1-like	Cicer arietinum	0	7.571
CL1095.Contig1	776	gi|356533314|ref|XP_003535210.1|	84.3	PREDICTED: thaumatin-like protein 1a-like	Glycine max	0	7.539
CL1135.Contig1	937	gi|502156997|ref|XP_004510723.1|	91.67	PREDICTED: 60S ribosomal protein L5-like	Cicer arietinum	7.449e-05	7.508
CL1.Contig487	1591	gi|224159219|ref|XP_002338056.1|	98.36	predicted protein	Populus trichocarpa	0	7.488
Contig3471_DT	901	gi|351720971|ref|NP_001237194.1|	74.42	bZIP transcription factor bZIP131	Glycine max	6.391e-05	7.399
CL1.Contig725	1801	gi|358346026|ref|XP_003637074.1|	64.52	Cell wall-associated hydrolase, partial	Medicago truncatula	6.387e-05	7.397
CL793.Contig1	1560	gi|356550165|ref|XP_003543459.1|	76.24	PREDICTED: serine/threonine-protein phosphatase 6 regulatory subunit 1-like isoform 2	Glycine max	1.543e-07	7.396
Contig2390_DT	978	gi|502112626|ref|XP_004494391.1|	90.65	PREDICTED: sucrose synthase 2-like isoform X2	Cicer arietinum	5.377e-11	7.38
Contig5662_DT	894	#N/A	#N/A	#N/A	#N/A	6.322e-05	7.366
CL1.Contig351	872	gi|358346026|ref|XP_003637074.1|	70.09	Cell wall-associated hydrolase, partial	Medicago truncatula	0	7.296
CL1.Contig446	5207	gi|357488191|ref|XP_003614383.1|	96.4	hypothetical protein MTR_5g051000	Medicago truncatula	0	7.279
CL1.Contig368	2163	gi|356551351|ref|XP_003544039.1|	97.2	PREDICTED: uncharacterized protein LOC100808477	Glycine max	0	7.266
CL1.Contig44	1477	gi|357436159|ref|XP_003588355.1|	69.59	Mitochondrial protein, putative	Medicago truncatula	0	7.244
Contig2867_DT	853	gi|255565927|ref|XP_002523952.1|	73.24	cinnamate 4-hydroxylase, putative	Ricinus communis	5.269e-05	7.235
CL959.Contig1	1425	gi|13518463|ref|NP_084822.1|	94.79	ATP-dependent Clp protease proteolytic subunit (chloroplast)	Lotus japonicus	6.404e-10	7.21
CL1.Contig309	955	gi|357488217|ref|XP_003614396.1|	55.74	hypothetical protein MTR_5g051150	Medicago truncatula	0	7.194
Contig3148_DT	815	gi|356520834|ref|XP_003529065.1|	85.34	PREDICTED: 6-phosphofructokinase 3-like	Glycine max	4.476e-05	7.102
CL260.Contig1	807	gi|502079921|ref|XP_004486408.1|	97.6	PREDICTED: sodium/hydrogen exchanger 6-like	Cicer arietinum	4.302e-05	7.076
Contig5363_DT	801	gi|356522749|ref|XP_003530008.1|	7.55	PREDICTED: lysine-specific histone demethylase 1 homolog 1-like	Glycine max	4.124e-05	7.062
CL1.Contig148	1251	gi|357488201|ref|XP_003614388.1|	62.08	hypothetical protein MTR_5g051050, partial	Medicago truncatula	0	7.054
CL1.Contig757	2268	gi|303291416|ref|XP_003064993.1|	78.01	predicted protein, partial	Micromonas pusilla CCMP1545	0	7.025
Contig6040_DT	781	gi|356550133|ref|XP_003543444.1|	83.23	PREDICTED: serine carboxypeptidase-like 51-like	Glycine max	3.743e-05	6.992
CL1.Contig101	774	gi|115477148|ref|NP_001062170.1|	82.69	Os08g0502700	Oryza sativa Japonica Group	3.621e-05	6.967
Contig3678_DT	766	gi|356517193|ref|XP_003527273.1|	63.74	PREDICTED: monosaccharide-sensing protein 2-like	Glycine max	3.496e-05	6.936
Contig1316_DT	2372	gi|502126891|ref|XP_004499480.1|	90.5	PREDICTED: serine--glyoxylate aminotransferase-like	Cicer arietinum	4.924e-11	6.933
Contig3881_DT	763	gi|356536101|ref|XP_003536578.1|	95.56	PREDICTED: vacuolar-sorting receptor 1-like isoform 3	Glycine max	3.41e-05	6.931
Contig4759_DT	758	gi|358343859|ref|XP_003636013.1|	95.65	O-acyltransferase WSD1	Medicago truncatula	3.312e-05	6.915
CL706.Contig1	749	gi|255587794|ref|XP_002534398.1|	94.38	1-aminocyclopropane-1-carboxylate oxidase, putative	Ricinus communis	3.124e-05	6.889
CL349.Contig1	740	gi|357521107|ref|XP_003630842.1|	57.52	Aluminum activated malate transporter	Medicago truncatula	2.947e-05	6.862
Contig5488_DT	730	gi|356557457|ref|XP_003547032.1|	77.98	PREDICTED: uncharacterized protein LOC547668	Glycine max	2.706e-05	6.842
Contig1065_DT	730	gi|356552017|ref|XP_003544368.1|	92.98	PREDICTED: uncharacterized protein LOC100818100	Glycine max	2.716e-05	6.84
Contig762_DT	727	gi|356528453|ref|XP_003532817.1|	94.25	PREDICTED: probable aquaporin PIP1-2-like	Glycine max	2.646e-05	6.834
Contig4368_DT	722	#N/A	#N/A	#N/A	#N/A	2.547e-05	6.821
Contig5063_DT	714	gi|356547487|ref|XP_003542143.1|	96.4	PREDICTED: NAD kinase 2, chloroplastic-like	Glycine max	2.351e-05	6.81
Contig5117_DT	716	gi|502118571|ref|XP_004496330.1|	96.63	PREDICTED: DEAD-box ATP-dependent RNA helicase 35-like	Cicer arietinum	2.429e-05	6.806
CL1.Contig110	694	gi|358346026|ref|XP_003637074.1|	92.31	Cell wall-associated hydrolase, partial	Medicago truncatula	1.995e-05	6.759
Contig3140_DT	690	gi|502176316|ref|XP_004515846.1|	83.16	PREDICTED: uncharacterized protein LOC101496307	Cicer arietinum	1.923e-05	6.75
Contig5559_DT	685	gi|359806996|ref|NP_001241588.1|	70.7	uncharacterized protein LOC100781302	Glycine max	1.816e-05	6.744
CL1.Contig109	1143	gi|358346026|ref|XP_003637074.1|	71.43	Cell wall-associated hydrolase, partial	Medicago truncatula	0	6.732
Contig5366_DT	674	gi|356500984|ref|XP_003519310.1|	70.59	PREDICTED: uncharacterized protein LOC100781467	Glycine max	1.597e-05	6.731
Contig4136_DT	667	gi|502165144|ref|XP_004513438.1|	97.39	PREDICTED: eukaryotic initiation factor 4A-15-like isoform X2	Cicer arietinum	1.478e-05	6.719
CL823.Contig1	1102	gi|502122254|ref|XP_004497655.1|	89.66	PREDICTED: BEL1-like homeodomain protein 1-like	Cicer arietinum	1.969e-06	6.704
Contig4180_DT	503	gi|356507404|ref|XP_003522457.1|	19.74	PREDICTED: protein FRIGIDA-like	Glycine max	6.577e-07	6.704
Contig6543_DT	658	gi|356498373|ref|XP_003518027.1|	94.07	PREDICTED: succinate dehydrogenase [ubiquinone] flavoprotein subunit 1, mitochondrial-like	Glycine max	1.34e-05	6.703
CL1.Contig612	1037	gi|358346026|ref|XP_003637074.1|	74.02	Cell wall-associated hydrolase, partial	Medicago truncatula	9.655e-07	6.701
Contig3575_DT	505	gi|502136998|ref|XP_004502927.1|	73.79	PREDICTED: 40S ribosomal protein SA-like	Cicer arietinum	6.965e-07	6.701
CL1192.Contig1	1117	gi|356523193|ref|XP_003530226.1|	83.78	PREDICTED: probable protein phosphatase 2C 60-like isoform 1	Glycine max	2.335e-06	6.699
CL801.Contig1	659	gi|357166046|ref|XP_003580579.1|	75	PREDICTED: probable polyamine oxidase 2-like	Brachypodium distachyon	1.373e-05	6.698
Contig4216_DT	658	#N/A	#N/A	#N/A	#N/A	1.354e-05	6.698
Contig3451_DT	656	gi|224110344|ref|XP_002315491.1|	53.95	predicted protein	Populus trichocarpa	1.316e-05	6.697
CL113.Contig1	1633	gi|356524354|ref|XP_003530794.1|	91.89	PREDICTED: phosphoglucomutase, cytoplasmic-like	Glycine max	1.747e-06	6.696
CL1.Contig300	648	gi|452849010|ref|YP_007474689.1|	91.3	hypothetical_protein (chloroplast)	Cycas revoluta	1.171e-05	6.694
Contig721_DT	545	gi|358346026|ref|XP_003637074.1|	98.25	Cell wall-associated hydrolase, partial	Medicago truncatula	1.788e-06	6.693
Contig3258_DT	649	gi|356546832|ref|XP_003541826.1|	80.91	PREDICTED: uncharacterized protein LOC100799062	Glycine max	1.192e-05	6.693
Contig4371_DT	649	gi|356501527|ref|XP_003519576.1|	83.43	PREDICTED: ubiquitin thioesterase OTU1-like isoform 2	Glycine max	1.192e-05	6.693
Contig2948_DT	641	gi|502091091|ref|XP_004489439.1|	92.62	PREDICTED: uncharacterized protein LOC101501957	Cicer arietinum	1.061e-05	6.689
CL1.Contig305	490	gi|253761396|ref|XP_002489102.1|	88.24	hypothetical protein SORBIDRAFT_0070s002020, partial	Sorghum bicolor	4.92e-07	6.688
Contig5289_DT	563	gi|357455267|ref|XP_003597914.1|	97.48	Pre-mRNA-processing-splicing factor	Medicago truncatula	2.634e-06	6.688
Contig4477_DT	591	gi|356552999|ref|XP_003544846.1|	92.67	PREDICTED: uncharacterized aarF domain-containing protein kinase At5g05200, chloroplastic-like	Glycine max	4.546e-06	6.686
Contig5221_DT	597	gi|356513429|ref|XP_003525416.1|	82.61	PREDICTED: squamosa promoter-binding-like protein 13-like isoform 2	Glycine max	5.073e-06	6.686
Contig3146_DT	610	gi|470108528|ref|XP_004290568.1|	90	PREDICTED: alcohol dehydrogenase-like	Fragaria vesca subsp. vesca	6.395e-06	6.686
Contig3848_DT	489	gi|502151165|ref|XP_004508310.1|	74.58	PREDICTED: CASP-like protein 7-like	Cicer arietinum	4.842e-07	6.685
Contig3657_DT	482	gi|470111711|ref|XP_004292088.1|	68.1	PREDICTED: alpha-L-fucosidase 2-like	Fragaria vesca subsp. vesca	4.035e-07	6.682
Contig3928_DT	600	gi|356560061|ref|XP_003548314.1|	77.27	PREDICTED: uncharacterized protein LOC778089	Glycine max	5.404e-06	6.682
CL229.Contig1	1276	gi|356508752|ref|XP_003523118.1|	80	PREDICTED: pre-rRNA-processing protein TSR1 homolog	Glycine max	1.028e-05	6.682
Contig5268_DT	584	gi|356498935|ref|XP_003518301.1|	73.29	PREDICTED: ATP-dependent zinc metalloprotease FTSH 9, chloroplastic-like	Glycine max	4.043e-06	6.681
CL437.Contig1	584	gi|357438193|ref|XP_003589372.1|	100	DNA-directed RNA polymerase	Medicago truncatula	4.052e-06	6.68
Contig2901_DT	587	gi|357441513|ref|XP_003591034.1|	84.48	Cysteine synthase	Medicago truncatula	4.28e-06	6.68
Contig3477_DT	949	gi|356568971|ref|XP_003552681.1|	88.46	PREDICTED: 2-oxoglutarate dehydrogenase, mitochondrial-like	Glycine max	3.353e-07	6.676
Contig4108_DT	486	gi|255572860|ref|XP_002527362.1|	94.7	E3 ubiquitin protein ligase upl2, putative	Ricinus communis	4.574e-07	6.676
Contig6301_DT	599	gi|224118556|ref|XP_002317850.1|	77.39	predicted protein	Populus trichocarpa	5.385e-06	6.676
Contig4905_DT	631	#N/A	#N/A	#N/A	#N/A	9.376e-06	6.673
Contig3635_DT	472	gi|502126121|ref|XP_004499187.1|	84.08	PREDICTED: inositol-pentakisphosphate 2-kinase-like isoform X3	Cicer arietinum	3.175e-07	6.671
Contig4490_DT	582	gi|356559925|ref|XP_003548246.1|	96.2	PREDICTED: enolase-like	Glycine max	3.986e-06	6.671
Contig4748_DT	581	gi|356549200|ref|XP_003542985.1|	95.79	PREDICTED: pyridoxal biosynthesis protein PDX1-like	Glycine max	3.915e-06	6.671
Contig5659_DT	471	gi|449478104|ref|XP_004155224.1|	88.46	PREDICTED: UPF0420 protein C16orf58 homolog	Cucumis sativus	3.092e-07	6.67
Contig4322_DT	579	gi|225464882|ref|XP_002273260.1|	74.81	PREDICTED: nicalin-1	Vitis vinifera	3.78e-06	6.669
Contig1590_DT	621	gi|358346026|ref|XP_003637074.1|	100	Cell wall-associated hydrolase, partial	Medicago truncatula	8.044e-06	6.667
Contig4151_DT	612	gi|356536304|ref|XP_003536679.1|	89.36	PREDICTED: glutaminyl-tRNA synthetase-like isoform 2	Glycine max	6.908e-06	6.667
Contig4359_DT	313	#N/A	#N/A	#N/A	#N/A	4.875e-10	6.665
Contig2784_DT	471	gi|224131360|ref|XP_002321065.1|	98.72	predicted protein	Populus trichocarpa	3.157e-07	6.663
Contig3639_DT	471	gi|356525090|ref|XP_003531160.1|	71	PREDICTED: KH domain-containing protein At4g18375-like	Glycine max	3.157e-07	6.663
CL1.Contig434	618	gi|357488199|ref|XP_003614387.1|	60.53	RRNA intron-encoded homing endonuclease	Medicago truncatula	3.871e-10	6.661
Contig3982_DT	469	gi|356511678|ref|XP_003524550.1|	100	PREDICTED: DEAD-box ATP-dependent RNA helicase 46-like	Glycine max	2.994e-07	6.661
Contig5694_DT	324	gi|357483307|ref|XP_003611940.1|	88.24	Xaa-Pro aminopeptidase	Medicago truncatula	9.545e-10	6.661
Contig4890_DT	467	gi|356554804|ref|XP_003545732.1|	93.33	PREDICTED: topless-related protein 1-like isoform 2	Glycine max	2.841e-07	6.66
CL518.Contig1	937	gi|502120436|ref|XP_004496962.1|	92.09	PREDICTED: kynurenine formamidase-like	Cicer arietinum	2.986e-07	6.658
Contig2856_DT	675	gi|356515953|ref|XP_003526661.1|	83.57	PREDICTED: TOM1-like protein 2-like	Glycine max	2.04e-09	6.658
Contig4629_DT	466	gi|225452618|ref|XP_002276119.1|	79.55	PREDICTED: uncharacterized protein LOC100266380	Vitis vinifera	2.781e-07	6.658
CL73.Contig1	1629	gi|356552575|ref|XP_003544641.1|	94.56	PREDICTED: plasma membrane ATPase 4-like isoform 1	Glycine max	1.085e-09	6.656
CL1295.Contig1	929	gi|356528667|ref|XP_003532921.1|	49.16	PREDICTED: uncharacterized protein LOC100799118	Glycine max	2.71e-07	6.652
CL1.Contig492	2007	gi|11467106|ref|NP_054407.1|	61.9	ATP synthase F0 subunit 6 (mitochondrion)	Marchantia polymorpha	1.805e-09	6.649
Contig5838_DT	347	gi|356506003|ref|XP_003521778.1|	69.07	PREDICTED: uncharacterized protein LOC100809675	Glycine max	3.482e-09	6.645
CL1.Contig265	558	gi|253760055|ref|XP_002488965.1|	73.4	hypothetical protein SORBIDRAFT_1138s002030	Sorghum bicolor	5.117e-11	6.644
CL766.Contig1	701	gi|359491908|ref|XP_002272383.2|	64.62	PREDICTED: niemann-Pick C1 protein-like	Vitis vinifera	4.147e-09	6.644
CL1.Contig444	690	gi|356545584|ref|XP_003541219.1|	98.32	PREDICTED: uncharacterized protein LOC100796402	Glycine max	3.192e-09	6.643
CL1.Contig766	1450	gi|356556482|ref|XP_003546554.1|	93.2	PREDICTED: S-adenosylmethionine synthase-like isoform 5	Glycine max	1.177e-10	6.64
CL660.Contig1	359	#N/A	#N/A	#N/A	#N/A	6.307e-09	6.64
Contig2503_DT	459	#N/A	#N/A	#N/A	#N/A	2.415e-07	6.637
CL1.Contig420	596	gi|357488199|ref|XP_003614387.1|	92.41	RRNA intron-encoded homing endonuclease	Medicago truncatula	2.139e-10	6.632
Contig3094_DT	545	gi|350539735|ref|NP_001234515.1|	89.17	temperature-induced lipocalin	Solanum lycopersicum	3.29e-11	6.63
Contig3908_DT	451	gi|224088992|ref|XP_002308593.1|	75.56	predicted protein	Populus trichocarpa	1.955e-07	6.628
Contig3779_DT	449	gi|356548482|ref|XP_003542630.1|	98.66	PREDICTED: ABC transporter F family member 4-like	Glycine max	1.857e-07	6.625
Contig4467_DT	450	gi|356546408|ref|XP_003541618.1|	73.76	PREDICTED: soluble starch synthase 3, chloroplastic/amyloplastic-like	Glycine max	1.917e-07	6.625
CL1.Contig79	736	gi|357488213|ref|XP_003614394.1|	63.13	hypothetical protein MTR_5g051130	Medicago truncatula	1.003e-08	6.623
Contig4532_DT	391	gi|356557709|ref|XP_003547155.1|	51.41	PREDICTED: zinc finger CCCH domain-containing protein 27-like	Glycine max	2.578e-08	6.622
CL178.Contig1	1098	gi|502145090|ref|XP_004505875.1|	92.26	PREDICTED: inner membrane protein PPF-1, chloroplastic-like isoform X3	Cicer arietinum	9.341e-09	6.619
CL1.Contig437	546	gi|502153899|ref|XP_004509500.1|	98.04	PREDICTED: uncharacterized protein LOC101508810	Cicer arietinum	3.649e-11	6.618
Contig2635_DT	593	gi|356544016|ref|XP_003540452.1|	95.29	PREDICTED: protochlorophyllide reductase, chloroplastic-like	Glycine max	2.058e-10	6.618
CL1.Contig117	433	gi|357479883|ref|XP_003610227.1|	94	Ycf68	Medicago truncatula	1.159e-07	6.617
CL725.Contig1	408	gi|116617138|ref|YP_817513.1|	95.24	cytochrome b6/f complex subunit IV (chloroplast)	Coffea arabica	4.981e-08	6.615
Contig3295_DT	408	gi|356551074|ref|XP_003543903.1|	92.38	PREDICTED: chaperone protein ClpB3, chloroplastic-like	Glycine max	4.981e-08	6.615
CL1251.Contig1	391	gi|356495224|ref|XP_003516479.1|	82.3	PREDICTED: protein phosphatase 2C and cyclic nucleotide-binding/kinase domain-containing protein-like	Glycine max	2.645e-08	6.614
Contig4521_DT	407	gi|351722189|ref|NP_001238259.1|	84.72	uncharacterized protein LOC100305376	Glycine max	4.816e-08	6.614
Contig4916_DT	404	#N/A	#N/A	#N/A	#N/A	4.315e-08	6.614
CL221.Contig1	787	gi|358248124|ref|NP_001240074.1|	53.77	uncharacterized protein LOC100776785	Glycine max	2.92e-08	6.613
Contig3334_DT	403	gi|356566494|ref|XP_003551466.1|	90	PREDICTED: dol-P-Glc:Glc(2)Man(9)GlcNAc(2)-PP-Dol alpha-1,2-glucosyltransferase-like	Glycine max	4.17e-08	6.613
CL877.Contig1	1198	gi|502134528|ref|XP_004502152.1|	94.47	PREDICTED: uncharacterized protein sll1770-like isoform X4	Cicer arietinum	3.652e-08	6.612
Contig3500_DT	436	gi|356496326|ref|XP_003517019.1|	80.74	PREDICTED: cytochrome P450 82A4-like	Glycine max	1.293e-07	6.612
Contig5517_DT	397	gi|356555219|ref|XP_003545932.1|	79.55	PREDICTED: uncharacterized protein LOC100802996	Glycine max	3.35e-08	6.612
Contig3733_DT	795	gi|363807088|ref|NP_001242333.1|	58.46	uncharacterized protein LOC100795506	Glycine max	3.439e-08	6.61
Contig5751_DT	417	gi|356576353|ref|XP_003556297.1|	81.48	PREDICTED: coatomer subunit alpha-1-like	Glycine max	6.991e-08	6.609
CL1.Contig476	1466	gi|357488185|ref|XP_003614380.1|	81.08	Cytochrome P450 likeTBP	Medicago truncatula	0	6.608
Contig3184_DT	422	gi|356538638|ref|XP_003537808.1|	78.72	PREDICTED: extended synaptotagmin-3-like	Glycine max	8.351e-08	6.606
Contig4647_DT	415	gi|502141249|ref|XP_004504499.1|	87.1	PREDICTED: uncharacterized protein LOC101510072	Cicer arietinum	6.615e-08	6.604
CL1.Contig447	578	gi|357488201|ref|XP_003614388.1|	64.14	hypothetical protein MTR_5g051050, partial	Medicago truncatula	0	6.579
CL1.Contig868	4750	gi|357488201|ref|XP_003614388.1|	65.81	hypothetical protein MTR_5g051050, partial	Medicago truncatula	0	6.487
CL1.Contig387	1161	gi|358346026|ref|XP_003637074.1|	72.22	Cell wall-associated hydrolase, partial	Medicago truncatula	0	6.379
Contig367_DT	804	gi|357467743|ref|XP_003604156.1|	65.15	Cell wall-associated hydrolase	Medicago truncatula	0	6.203
CL1.Contig805	3373	gi|357488191|ref|XP_003614383.1|	72.03	hypothetical protein MTR_5g051000	Medicago truncatula	0	6.192
CL1.Contig622	1302	gi|357488185|ref|XP_003614380.1|	70.99	Cytochrome P450 likeTBP	Medicago truncatula	0	6.166
CL657.Contig1	1485	gi|346683178|ref|YP_004842110.1|	78.45	hypothetical protein BemaM_p065 (mitochondrion)	Beta macrocarpa	0.0001275	6.132
CL1.Contig392	3609	gi|356547811|ref|XP_003542299.1|	94.9	PREDICTED: uncharacterized protein LOC100804383	Glycine max	0	6.11
CL703.Contig1	1694	gi|356497311|ref|XP_003517504.1|	76	PREDICTED: uncharacterized protein LOC100815497 isoform 1	Glycine max	4.558e-07	6.095
CL436.Contig1	245	#N/A	#N/A	#N/A	#N/A	0	6.047
CL1.Contig686	1985	gi|224117282|ref|XP_002317529.1|	78.5	light-harvesting complex II protein Lhcb3	Populus trichocarpa	0	6.012
CL977.Contig1	1198	gi|356507867|ref|XP_003522684.1|	79.49	PREDICTED: dehydration-responsive protein RD22-like	Glycine max	0	6.012
CL1.Contig10	1289	gi|253759791|ref|XP_002488947.1|	90.59	hypothetical protein SORBIDRAFT_1368s002010, partial	Sorghum bicolor	0	5.983
CL503.Contig1	1747	gi|356502860|ref|XP_003520233.1|	59.94	PREDICTED: uncharacterized protein LOC100801477	Glycine max	2.279e-05	5.962
CL1.Contig394	2100	gi|358346026|ref|XP_003637074.1|	72.59	Cell wall-associated hydrolase, partial	Medicago truncatula	0	5.929
CL163.Contig1	1261	gi|357511461|ref|XP_003626019.1|	96.54	Protein kinase, putative	Medicago truncatula	7.159e-07	5.927
Contig427_DT	840	gi|357467743|ref|XP_003604156.1|	79.66	Cell wall-associated hydrolase	Medicago truncatula	0	5.914
CL102.Contig1	1008	gi|502086211|ref|XP_004488145.1|	96.49	PREDICTED: sucrose synthase-like isoform X5	Cicer arietinum	3.877e-08	5.887
CL257.Contig1	1120	gi|356531273|ref|XP_003534202.1|	62.46	PREDICTED: peroxisomal fatty acid beta-oxidation multifunctional protein AIM1-like	Glycine max	1.851e-07	5.869
CL1.Contig499	958	gi|357488199|ref|XP_003614387.1|	60.26	RRNA intron-encoded homing endonuclease	Medicago truncatula	0	5.728
CL838.Contig1	1323	gi|356568871|ref|XP_003552631.1|	70.37	PREDICTED: LOW QUALITY PROTEIN: S-adenosylmethionine decarboxylase proenzyme-like	Glycine max	0	5.72
CL1.Contig598	831	gi|357488217|ref|XP_003614396.1|	100	hypothetical protein MTR_5g051150	Medicago truncatula	0.0006475	5.684
Contig5898_DT	827	gi|224113887|ref|XP_002332480.1|	85.07	predicted protein	Populus trichocarpa	0.0006417	5.672
Contig7160_DT	814	gi|502167479|ref|XP_004514153.1|	100	PREDICTED: serine/arginine-rich splicing factor 33-like	Cicer arietinum	0.0006242	5.631
Contig7263_DT	809	gi|357505289|ref|XP_003622933.1|	91.43	PPPDE peptidase domain-containing protein	Medicago truncatula	0.0006157	5.617
CL1059.Contig1	1116	gi|356525551|ref|XP_003531388.1|	82.27	PREDICTED: uncharacterized protein LOC100788719	Glycine max	3.731e-05	5.605
CL1.Contig435	533	gi|358346026|ref|XP_003637074.1|	97.56	Cell wall-associated hydrolase, partial	Medicago truncatula	0	5.591
Contig2559_DT	1091	gi|356561456|ref|XP_003548997.1|	52.29	PREDICTED: LRR receptor-like serine/threonine-protein kinase GSO2-like	Glycine max	3.193e-05	5.587
Contig461_DT	859	gi|358346026|ref|XP_003637074.1|	61.15	Cell wall-associated hydrolase, partial	Medicago truncatula	2.796e-06	5.586
CL1082.Contig1	849	gi|356510965|ref|XP_003524203.1|	86.24	PREDICTED: protein SCAR3-like	Glycine max	2.462e-06	5.584
CL1.Contig378	883	gi|357479883|ref|XP_003610227.1|	92	Ycf68	Medicago truncatula	3.845e-06	5.583
CL796.Contig1	916	gi|358248978|ref|NP_001239972.1|	73.55	zinc finger protein CONSTANS-LIKE 5-like	Glycine max	5.725e-06	5.583
CL514.Contig1	928	gi|502154797|ref|XP_004509839.1|	88.7	PREDICTED: putative potassium transporter 12-like	Cicer arietinum	6.624e-06	5.581
CL1240.Contig1	860	gi|356572552|ref|XP_003554432.1|	55.02	PREDICTED: F-box/LRR-repeat protein At1g67190-like	Glycine max	2.891e-06	5.58
Contig2941_DT	798	gi|356555606|ref|XP_003546121.1|	96.97	PREDICTED: glutamine synthetase leaf isozyme, chloroplastic-like	Glycine max	0.0006108	5.573
CL781.Contig1	1064	gi|372450251|ref|YP_005090434.1|	74.22	cytochrome c oxidase subunit 1 (mitochondrion)	Millettia pinnata	2.667e-05	5.568
CL1.Contig159	544	gi|357488217|ref|XP_003614396.1|	91.3	hypothetical protein MTR_5g051150	Medicago truncatula	0	5.567
Contig3912_DT	974	gi|356564314|ref|XP_003550400.1|	89.51	PREDICTED: GTPase HflX-like	Glycine max	1.138e-05	5.567
CL103.Contig1	800	gi|356556122|ref|XP_003546376.1|	97.56	PREDICTED: cullin-1-like	Glycine max	1.313e-06	5.564
Contig4201_DT	956	gi|334184167|ref|NP_001189517.1|	94.44	uncharacterized protein	Arabidopsis thaliana	9.535e-06	5.563
CL323.Contig1	1035	gi|470119527|ref|XP_004295865.1|	56.19	PREDICTED: wall-associated receptor kinase-like 22-like	Fragaria vesca subsp. vesca	2.125e-05	5.556
CL134.Contig1	559	gi|502091965|ref|XP_004489680.1|	96.69	PREDICTED: 5-methyltetrahydropteroyltriglutamate--homocysteine methyltransferase-like isoform X3	Cicer arietinum	9.699e-09	5.546
CL795.Contig1	774	gi|356547579|ref|XP_003542188.1|	82.33	PREDICTED: long chain acyl-CoA synthetase 8-like	Glycine max	9.434e-07	5.545
CL694.Contig1	1676	gi|502091441|ref|XP_004489552.1|	99.19	PREDICTED: elongation factor 1-alpha-like	Cicer arietinum	9.699e-09	5.544
CL532.Contig1	582	gi|356554708|ref|XP_003545685.1|	77.97	PREDICTED: phospho-2-dehydro-3-deoxyheptonate aldolase 2, chloroplastic-like	Glycine max	1.861e-08	5.541
Contig2550_DT	583	gi|351725719|ref|NP_001237870.1|	61.9	uncharacterized protein LOC100500169	Glycine max	1.954e-08	5.536
Contig490_DT	1183	gi|57013942|ref|YP_173415.1|	86.84	hypothetical protein NitaMp073 (mitochondrion)	Nicotiana tabacum	2.463e-08	5.534
Contig1032_DT	317	gi|502153899|ref|XP_004509500.1|	97.92	PREDICTED: uncharacterized protein LOC101508810	Cicer arietinum	0	5.532
CL1125.Contig1	592	gi|358248265|ref|NP_001240106.1|	57.94	uncharacterized protein LOC100816984	Glycine max	2.526e-08	5.531
CL1219.Contig1	1208	gi|356522031|ref|XP_003529653.1|	89.94	PREDICTED: 1-aminocyclopropane-1-carboxylate oxidase-like	Glycine max	3.475e-08	5.527
CL309.Contig1	752	gi|356532321|ref|XP_003534722.1|	90.32	PREDICTED: malonyl-CoA decarboxylase, mitochondrial-like	Glycine max	7.089e-07	5.525
Contig6434_DT	781	gi|356572417|ref|XP_003554365.1|	76.92	PREDICTED: cell number regulator 8-like	Glycine max	0.0005838	5.522
Contig2957_DT	755	gi|351720808|ref|NP_001235653.1|	93.55	14-3-3-like protein A	Glycine max	7.555e-07	5.521
CL227.Contig1	1210	gi|356497090|ref|XP_003517397.1|	83.94	PREDICTED: DUF246 domain-containing protein At1g04910-like	Glycine max	3.671e-08	5.519
CL1.Contig682	671	gi|356570770|ref|XP_003553557.1|	72.14	PREDICTED: uncharacterized protein LOC100795652	Glycine max	1.659e-07	5.512
CL606.Contig1	671	gi|356548329|ref|XP_003542555.1|	93.26	PREDICTED: isocitrate dehydrogenase [[NAD] catalytic subunit] 5, mitochondrial-like	Glycine max	1.659e-07	5.512
CL298.Contig1	658	gi|356550498|ref|XP_003543623.1|	91.94	PREDICTED: NADP-dependent malic enzyme, chloroplastic-like	Glycine max	1.296e-07	5.507
CL978.Contig1	723	gi|502163505|ref|XP_004512861.1|	54.42	PREDICTED: uncharacterized protein LOC101506707	Cicer arietinum	4.577e-07	5.507
CL1094.Contig1	699	gi|356556686|ref|XP_003546654.1|	79.42	PREDICTED: serine/threonine protein phosphatase 2A 55 kDa regulatory subunit B beta isoform-like	Glycine max	2.956e-07	5.506
CL649.Contig1	668	gi|356497054|ref|XP_003517379.1|	88.39	PREDICTED: uncharacterized protein LOC100791911	Glycine max	1.605e-07	5.505
CL964.Contig1	637	gi|502127117|ref|XP_004499569.1|	90.99	PREDICTED: cellulose synthase-like protein G1-like	Cicer arietinum	8.29e-08	5.505
CL875.Contig1	705	gi|502138192|ref|XP_004503319.1|	41.56	PREDICTED: zinc finger protein 207-like	Cicer arietinum	3.363e-07	5.502
Contig7425_DT	773	gi|502111397|ref|XP_004494044.1|	50.69	PREDICTED: putative pentatricopeptide repeat-containing protein At3g11460-like	Cicer arietinum	0.0005739	5.496
CL1.Contig217	640	gi|57013942|ref|YP_173415.1|	92.98	hypothetical protein NitaMp073 (mitochondrion)	Nicotiana tabacum	9.345e-08	5.492
CL1269.Contig1	761	gi|255553548|ref|XP_002517815.1|	89.09	conserved hypothetical protein	Ricinus communis	0.0005576	5.458
Contig6995_DT	754	gi|356540237|ref|XP_003538596.1|	94.62	PREDICTED: DUF246 domain-containing protein At1g04910-like	Glycine max	0.0005417	5.441
Contig3396_DT	743	gi|502111538|ref|XP_004494087.1|	68.06	PREDICTED: probable aquaporin TIP-type-like	Cicer arietinum	0.000526	5.407
Contig5704_DT	742	gi|502174646|ref|XP_004515567.1|	78.95	PREDICTED: integrator complex subunit 9-like	Cicer arietinum	0.000526	5.402
CL1.Contig852	2479	gi|356547811|ref|XP_003542299.1|	98.44	PREDICTED: uncharacterized protein LOC100804383	Glycine max	0	5.392
Contig6402_DT	725	gi|357463343|ref|XP_003601953.1|	87.37	Asparagine synthetase	Medicago truncatula	0.0005105	5.34
Contig5426_DT	705	gi|356565629|ref|XP_003551041.1|	88.29	PREDICTED: uncharacterized protein LOC100780209	Glycine max	0.0004804	5.279
CL1.Contig828	4380	gi|357488189|ref|XP_003614382.1|	58.62	hypothetical protein MTR_5g050970	Medicago truncatula	0	5.252
Contig7249_DT	697	gi|356551805|ref|XP_003544264.1|	57.81	PREDICTED: uncharacterized protein LOC100798730	Glycine max	0.0004729	5.25
CL312.Contig1	1602	gi|356538059|ref|XP_003537522.1|	88.86	PREDICTED: long-chain-fatty-acid--CoA ligase FadD15-like	Glycine max	6.397e-05	5.249
Contig7070_DT	695	gi|356515826|ref|XP_003526599.1|	73.44	PREDICTED: F-box/kelch-repeat protein At1g22040-like	Glycine max	0.0004659	5.248
CL1.Contig900	8486	gi|357488191|ref|XP_003614383.1|	94.74	hypothetical protein MTR_5g051000	Medicago truncatula	0	5.24
Contig7258_DT	693	gi|470135981|ref|XP_004303781.1|	68.8	PREDICTED: histone acetyltransferase HAC1-like	Fragaria vesca subsp. vesca	0.0004659	5.239
CL69.Contig1	1163	gi|357520155|ref|XP_003630366.1|	82.88	cyclase/dehydrase family protein	Medicago truncatula	3.141e-06	5.209
Contig6777_DT	685	gi|356503843|ref|XP_003520712.1|	82.76	PREDICTED: aspartic proteinase nepenthesin-2-like	Glycine max	0.0004585	5.209
Contig6894_DT	682	gi|356546089|ref|XP_003541464.1|	63.76	PREDICTED: U4/U6.U5 tri-snRNP-associated protein 2-like	Glycine max	0.0004585	5.195
CL1210.Contig1	678	gi|502114523|ref|XP_004494977.1|	53.72	PREDICTED: probable transcription factor PosF21-like	Cicer arietinum	0.0004514	5.184
Contig7163_DT	678	gi|356528865|ref|XP_003533018.1|	42.68	PREDICTED: uncharacterized protein LOC100815837	Glycine max	0.0004514	5.184
Contig6099_DT	676	#N/A	#N/A	#N/A	#N/A	0.0004514	5.175
Contig4344_DT	671	gi|356552260|ref|XP_003544486.1|	65.25	PREDICTED: interferon-related developmental regulator 1-like	Glycine max	0.0004422	5.161
Contig5479_DT	671	gi|359473645|ref|XP_002269341.2|	72.22	PREDICTED: chaperonin 60 subunit beta 4, chloroplastic-like	Vitis vinifera	0.0004422	5.161
Contig5996_DT	668	gi|502155986|ref|XP_004510269.1|	85.39	PREDICTED: GPI transamidase component PIG-T-like	Cicer arietinum	0.0004376	5.152
Contig6768_DT	668	gi|350535032|ref|NP_001234428.1|	91.43	signal recognition particle 54 kDa protein 2	Solanum lycopersicum	0.0004376	5.152
Contig4266_DT	665	gi|356568461|ref|XP_003552429.1|	70.79	PREDICTED: arginyl-tRNA--protein transferase 1-like	Glycine max	0.0004308	5.145
Contig4508_DT	665	gi|356563731|ref|XP_003550113.1|	61.32	PREDICTED: uncharacterized protein LOC100780376	Glycine max	0.0004308	5.145
CL1.Contig608	1382	gi|303291416|ref|XP_003064993.1|	95.45	predicted protein, partial	Micromonas pusilla CCMP1545	0	5.144
Contig6574_DT	648	gi|356571894|ref|XP_003554106.1|	66.67	PREDICTED: uncharacterized protein LOC100796710	Glycine max	0.0004103	5.087
Contig7372_DT	647	gi|356576297|ref|XP_003556269.1|	76.92	PREDICTED: uncharacterized protein LOC100791122	Glycine max	0.000406	5.087
Contig7182_DT	641	gi|502167120|ref|XP_004514061.1|	82.96	PREDICTED: homeobox protein knotted-1-like LET12-like isoform X2	Cicer arietinum	0.0004037	5.061
Contig4646_DT	639	gi|357497599|ref|XP_003619088.1|	58.92	CCP	Medicago truncatula	0.0004036	5.052
Contig6998_DT	68	#N/A	#N/A	#N/A	#N/A	0	5.051
CL1.Contig637	341	gi|357488211|ref|XP_003614393.1|	94.12	hypothetical protein MTR_5g051120	Medicago truncatula	0	5.04
CL1.Contig931	8058	gi|356576067|ref|XP_003556156.1|	94.08	PREDICTED: 60S ribosomal protein L3-like	Glycine max	0	5.029
CL1.Contig706	1316	gi|357488217|ref|XP_003614396.1|	91.3	hypothetical protein MTR_5g051150	Medicago truncatula	0	5.016
Contig7408_DT	628	gi|356501582|ref|XP_003519603.1|	20.18	PREDICTED: cell division protein ftsZ homolog 1, chloroplastic-like	Glycine max	0.0003903	5.014
CL152.Contig1	1864	gi|502121720|ref|XP_004497422.1|	85.16	PREDICTED: phosphoglucan, water dikinase, chloroplastic-like isoform X2	Cicer arietinum	0.0003776	4.997
Contig6484_DT	621	gi|356540639|ref|XP_003538794.1|	83.64	PREDICTED: BTB/POZ domain-containing protein At5g67385-like	Glycine max	0.0003776	4.995
CL155.Contig1	1244	gi|502136261|ref|XP_004502623.1|	73.91	PREDICTED: uncharacterized protein LOC101501612 isoform X3	Cicer arietinum	0.0003837	4.993
Contig4918_DT	618	gi|502145994|ref|XP_004506273.1|	80.88	PREDICTED: ATP-dependent helicase rhp16-like isoform X2	Cicer arietinum	0.0003715	4.988
CL345.Contig1	616	gi|356531295|ref|XP_003534213.1|	65.2	PREDICTED: uncharacterized protein LOC100804285	Glycine max	0.0003715	4.978
CL1.Contig556	1893	gi|357488189|ref|XP_003614382.1|	82.03	hypothetical protein MTR_5g050970	Medicago truncatula	0	4.976
Contig6249_DT	613	gi|356522518|ref|XP_003529893.1|	49.09	PREDICTED: DEAD-box ATP-dependent RNA helicase 31-like	Glycine max	0.0003623	4.974
CL289.Contig1	1214	gi|115472305|ref|NP_001059751.1|	65.88	Os07g0510100	Oryza sativa Japonica Group	0.0003591	4.949
Contig6786_DT	599	#N/A	#N/A	#N/A	#N/A	0.0003472	4.925
Contig5160_DT	598	gi|502082291|ref|XP_004487122.1|	84.85	PREDICTED: uncharacterized protein LOC101488558 isoform X2	Cicer arietinum	0.0003472	4.92
Contig5970_DT	596	gi|356504368|ref|XP_003520968.1|	89.77	PREDICTED: probable anion transporter 2, chloroplastic-like	Glycine max	0.000347	4.91
Contig6785_DT	596	gi|356556856|ref|XP_003546736.1|	88.76	PREDICTED: mitogen-activated protein kinase 19-like	Glycine max	0.000347	4.91
Contig7184_DT	582	gi|357508985|ref|XP_003624781.1|	92.17	Protein TRANSPARENT TESTA	Medicago truncatula	0.0003239	4.87
Contig7956_CK	578	gi|356520521|ref|XP_003528910.1|	86.67	PREDICTED: probable plastidic glucose transporter 2-like	Glycine max	0.0003236	4.851
CL359.Contig1	577	gi|356559726|ref|XP_003548148.1|	91.04	PREDICTED: SPX domain-containing membrane protein At4g22990-like isoform 3	Glycine max	0.00032	4.85
CL1.Contig126	575	gi|357479879|ref|XP_003610225.1|	88.73	hypothetical protein MTR_4g129340	Medicago truncatula	0.0003181	4.843
Contig7108_DT	574	gi|502125155|ref|XP_004498820.1|	94.62	PREDICTED: probable monogalactosyldiacylglycerol synthase, chloroplastic-like	Cicer arietinum	0.0003163	4.84
CL772.Contig1	564	gi|356535006|ref|XP_003536040.1|	86.15	PREDICTED: solute carrier family 40 member 1-like	Glycine max	0.0003066	4.803
CL1.Contig278	481	gi|303291416|ref|XP_003064993.1|	60.77	predicted protein, partial	Micromonas pusilla CCMP1545	0	4.801
Contig6817_DT	562	gi|357465867|ref|XP_003603218.1|	86.36	Copper-exporting P-type ATPase A	Medicago truncatula	0.0003038	4.797
CL540.Contig1	1121	gi|255546121|ref|XP_002514120.1|	61.22	conserved hypothetical protein	Ricinus communis	0.0003011	4.793
Contig1238_DT	559	gi|255582745|ref|XP_002532149.1|	78.63	Ribulose bisphosphate carboxylase small chain, chloroplast precursor, putative	Ricinus communis	0.000301	4.785
Contig2910_DT	249	#N/A	#N/A	#N/A	#N/A	2.436e-10	4.782
Contig6850_DT	558	gi|356509022|ref|XP_003523251.1|	92.93	PREDICTED: UDP-galactose transporter 2-like	Glycine max	0.0003009	4.78
CL1.Contig848	5094	gi|351727030|ref|NP_001235355.1|	88.73	photosystem I subunit PsaD	Glycine max	0	4.778
Contig5965_DT	553	gi|502122125|ref|XP_004497591.1|	98.64	PREDICTED: pyruvate kinase, cytosolic isozyme-like	Cicer arietinum	0.0002855	4.776
Contig4325_CK	554	gi|356536408|ref|XP_003536730.1|	89.19	PREDICTED: CAX-interacting protein 4-like isoform 2	Glycine max	0.0002905	4.774
Contig4431_DT	549	gi|356506316|ref|XP_003521931.1|	97.45	PREDICTED: methionine aminopeptidase 1A-like	Glycine max	0.0002851	4.756
CL1.Contig698	743	gi|358248990|ref|NP_001240230.1|	89.66	uncharacterized protein LOC100819568	Glycine max	2.487e-10	4.737
CL267.Contig1	1083	gi|356504311|ref|XP_003520940.1|	58.14	PREDICTED: frataxin, mitochondrial-like	Glycine max	0.0002763	4.73
Contig5933_DT	539	gi|357490631|ref|XP_003615603.1|	52.83	Mitochondrial protein, putative	Medicago truncatula	0.0002744	4.72
Contig4416_DT	537	gi|351726240|ref|NP_001236096.1|	70.62	with no lysine kinase 13	Glycine max	0.0002696	4.717
CL1.Contig48	2601	gi|357488185|ref|XP_003614380.1|	70.06	Cytochrome P450 likeTBP	Medicago truncatula	0	4.716
Contig5948_DT	536	gi|356556214|ref|XP_003546421.1|	91.62	PREDICTED: villin-4-like isoform 2	Glycine max	0.0002695	4.712
CL512.Contig1	533	gi|356508296|ref|XP_003522894.1|	60	PREDICTED: THO complex subunit 1-like	Glycine max	0.0002645	4.703
Contig4149_DT	532	gi|502165681|ref|XP_004513656.1|	33.33	PREDICTED: carboxylesterase 1-like	Cicer arietinum	0.0002645	4.698
CL695.Contig1	529	gi|357436123|ref|XP_003588337.1|	73.91	Ribosomal protein S10	Medicago truncatula	0.0002596	4.69
Contig5522_DT	529	gi|356558427|ref|XP_003547508.1|	61.01	PREDICTED: DNA repair protein RAD51 homolog 2-like	Glycine max	0.0002596	4.69
CL1065.Contig1	1056	gi|356539985|ref|XP_003538472.1|	83.99	PREDICTED: clathrin heavy chain 1-like	Glycine max	0.0002596	4.685
Contig4593_DT	528	gi|356561873|ref|XP_003549201.1|	61.54	PREDICTED: probable protein phosphatase 2C 6-like	Glycine max	0.0002596	4.685
Contig6796_DT	526	#N/A	#N/A	#N/A	#N/A	0.0002594	4.675
CL1075.Contig1	524	gi|356570960|ref|XP_003553650.1|	78.95	PREDICTED: ABC transporter C family member 4-like	Glycine max	0.0002547	4.672
Contig5380_DT	189	#N/A	#N/A	#N/A	#N/A	0	4.667
Contig5797_DT	520	gi|357436269|ref|XP_003588410.1|	62.71	hypothetical protein MTR_1g006940	Medicago truncatula	0.0002499	4.658
CL153.Contig1	1036	gi|356575442|ref|XP_003555850.1|	80.91	PREDICTED: uncharacterized mscS family protein At1g78610-like isoform 1	Glycine max	0.0002496	4.648
CL505.Contig1	1023	#N/A	#N/A	#N/A	#N/A	0.0002402	4.628
CL407.Contig1	1020	gi|460393726|ref|XP_004242460.1|	73.33	PREDICTED: 60S ribosomal protein L10-like	Solanum lycopersicum	0.0002379	4.624
Contig7412_DT	509	gi|502161649|ref|XP_004512237.1|	85.92	PREDICTED: ganglioside-induced differentiation-associated protein 2-like	Cicer arietinum	0.0002357	4.622
CL1.Contig719	1538	gi|357479879|ref|XP_003610225.1|	76.26	hypothetical protein MTR_4g129340	Medicago truncatula	2.039e-12	4.612
CL282.Contig1	1007	gi|502120561|ref|XP_004497003.1|	85.66	PREDICTED: fruit protein pKIWI502-like	Cicer arietinum	0.0002282	4.605
Contig6171_DT	503	gi|449487788|ref|XP_004157801.1|	91.3	PREDICTED: uncharacterized LOC101218501	Cucumis sativus	0.0002268	4.605
Contig4382_DT	502	#N/A	#N/A	#N/A	#N/A	0.0002267	4.6
CL1.Contig714	1341	gi|502150606|ref|XP_004508035.1|	91.04	PREDICTED: sucrose synthase-like isoform X3	Cicer arietinum	5.528e-12	4.593
Contig7417_DT	499	#N/A	#N/A	#N/A	#N/A	0.0002223	4.591
Contig2034_DT	1826	gi|356516555|ref|XP_003526959.1|	90.64	PREDICTED: probable inactive purple acid phosphatase 27-like	Glycine max	6.95e-09	4.58
Contig5395_DT	494	gi|357444045|ref|XP_003592300.1|	85.23	hypothetical protein MTR_1g101330	Medicago truncatula	0.0002156	4.575
CL1276.Contig1	969	gi|357507659|ref|XP_003624118.1|	87.94	Cytochrome P450	Medicago truncatula	0.0001976	4.555
Contig4482_DT	483	gi|470142922|ref|XP_004307139.1|	63.16	PREDICTED: ATP phosphoribosyltransferase-like	Fragaria vesca subsp. vesca	0.0001938	4.554
Contig5319_DT	484	gi|351727963|ref|NP_001235387.1|	72.73	CCAAT-binding transcription factor family protein	Glycine max	0.0001975	4.553
Contig3229_DT	481	gi|502162463|ref|XP_004512510.1|	96.77	PREDICTED: histone H3.2-like	Cicer arietinum	0.0001917	4.547
Contig3814_DT	481	gi|449516071|ref|XP_004165071.1|	92.23	PREDICTED: 60S acidic ribosomal protein P0-like	Cucumis sativus	0.0001917	4.547
Contig7177_DT	479	gi|502119002|ref|XP_004496472.1|	74.47	PREDICTED: trihelix transcription factor GT-2-like	Cicer arietinum	0.0001874	4.544
Contig3365_DT	479	gi|356574957|ref|XP_003555609.1|	62.28	PREDICTED: uncharacterized protein LOC100792700	Glycine max	0.000188	4.543
Contig7428_DT	477	gi|502156117|ref|XP_004510318.1|	68.09	PREDICTED: poly(A) polymerase-like isoform X3	Cicer arietinum	0.0001825	4.542
Contig4987_DT	478	#N/A	#N/A	#N/A	#N/A	0.0001861	4.541
Contig2802_DT	475	#N/A	#N/A	#N/A	#N/A	0.0001788	4.538
Contig6117_DT	473	gi|356562686|ref|XP_003549600.1|	94.25	PREDICTED: DEAD-box ATP-dependent RNA helicase 30-like	Glycine max	0.0001786	4.528
Contig6435_DT	473	gi|356531194|ref|XP_003534163.1|	91.43	PREDICTED: uncharacterized protein LOC100776832	Glycine max	0.0001786	4.528
Contig6661_DT	472	gi|115488180|ref|NP_001066577.1|	54.43	Os12g0282400, partial	Oryza sativa Japonica Group	0.000177	4.526
Contig6098_DT	472	gi|359806372|ref|NP_001240978.1|	49.32	uncharacterized protein LOC100793739	Glycine max	0.0001775	4.525
Contig4188_DT	469	gi|502154370|ref|XP_004509674.1|	97.04	PREDICTED: inorganic phosphate transporter 2-1, chloroplastic-like	Cicer arietinum	0.0001716	4.52
Contig5884_DT	469	gi|502160492|ref|XP_004511763.1|	73.63	PREDICTED: phosphoacetylglucosamine mutase-like	Cicer arietinum	0.0001716	4.52
Contig7144_DT	469	gi|502160630|ref|XP_004511820.1|	92.44	PREDICTED: adiponectin receptor protein 1-like isoform X2	Cicer arietinum	0.0001716	4.52
Contig1882_DT	470	gi|225433243|ref|XP_002285444.1|	88.79	PREDICTED: eukaryotic translation initiation factor 4E-2-like	Vitis vinifera	0.000175	4.519
Contig5725_DT	468	gi|502136774|ref|XP_004502828.1|	69.31	PREDICTED: uncharacterized protein LOC101508249	Cicer arietinum	0.0001715	4.515
Contig5922_DT	466	gi|356559837|ref|XP_003548203.1|	48.05	PREDICTED: E3 ubiquitin-protein ligase ATL6-like	Glycine max	0.0001664	4.514
Contig3235_DT	465	gi|502134010|ref|XP_004501969.1|	90.48	PREDICTED: protein argonaute 4-like	Cicer arietinum	0.0001646	4.512
CL158.Contig1	925	gi|356551334|ref|XP_003544031.1|	53.39	PREDICTED: uncharacterized protein LOC100803684	Glycine max	0.0001612	4.505
Contig6487_DT	461	gi|356530709|ref|XP_003533923.1|	84.97	PREDICTED: uncharacterized protein LOC100781999	Glycine max	0.0001579	4.504
Contig4989_DT	461	gi|358249276|ref|NP_001240278.1|	89.09	uncharacterized protein LOC100803191	Glycine max	0.0001585	4.502
Contig3831_DT	156	gi|502099853|ref|XP_004491575.1|	100	PREDICTED: chlorophyll a-b binding protein 215, chloroplastic-like	Cicer arietinum	0	4.499
Contig3769_DT	456	gi|502160987|ref|XP_004511979.1|	95.56	PREDICTED: serine-rich adhesin for platelets-like	Cicer arietinum	0.0001483	4.497
Contig7066_DT	457	gi|357445119|ref|XP_003592837.1|	67.44	hypothetical protein MTR_1g116590	Medicago truncatula	0.0001514	4.495
CL541.Contig1	916	gi|357435981|ref|XP_003588266.1|	68.42	hypothetical protein MTR_1g005070	Medicago truncatula	0.0001545	4.494
CL1.Contig616	1099	gi|357488209|ref|XP_003614392.1|	95.06	hypothetical protein MTR_5g051110	Medicago truncatula	0	4.493
Contig5083_DT	455	gi|356573433|ref|XP_003554865.1|	83.33	PREDICTED: type I inositol-1,4,5-trisphosphate 5-phosphatase CVP2-like	Glycine max	0.0001482	4.491
Contig4846_DT	452	gi|502161611|ref|XP_004512224.1|	59.04	PREDICTED: uncharacterized protein LOC101507250	Cicer arietinum	0.0001419	4.488
Contig5682_DT	447	gi|502131392|ref|XP_004500971.1|	78.26	PREDICTED: thioredoxin H-type-like	Cicer arietinum	0.0001304	4.488
CL234.Contig1	903	gi|356571615|ref|XP_003553972.1|	93.15	PREDICTED: protein AUXIN SIGNALING F-BOX 3-like	Glycine max	0.0001419	4.486
Contig6477_DT	448	gi|225437428|ref|XP_002271896.1|	77.14	PREDICTED: sucrose synthase 2	Vitis vinifera	0.0001332	4.486
Contig4582_DT	447	#N/A	#N/A	#N/A	#N/A	0.0001315	4.485
Contig3354_DT	450	gi|356508594|ref|XP_003523040.1|	81.88	PREDICTED: U-box domain-containing protein 43-like	Glycine max	0.0001389	4.484
CL1.Contig331	433	gi|253759791|ref|XP_002488947.1|	90.48	hypothetical protein SORBIDRAFT_1368s002010, partial	Sorghum bicolor	0	4.483
Contig2127_DT	451	gi|502145309|ref|XP_004505976.1|	68.75	PREDICTED: probable glutathione S-transferase-like	Cicer arietinum	0.0001419	4.483
Contig2781_DT	447	gi|351722755|ref|NP_001236743.1|	94.23	protein kinase 3	Glycine max	0.0001322	4.483
Contig5437_DT	446	gi|356501352|ref|XP_003519489.1|	91.16	PREDICTED: protein argonaute 4-like	Glycine max	0.0001303	4.482
Contig4837_DT	445	gi|356536891|ref|XP_003536966.1|	56.36	PREDICTED: LOW QUALITY PROTEIN: probable pectate lyase 4-like	Glycine max	0.0001284	4.481
Contig4424_DT	443	gi|357520697|ref|XP_003630637.1|	96.67	Transmembrane and coiled-coil domain-containing protein	Medicago truncatula	0.0001265	4.475
Contig4078_DT	442	gi|356539785|ref|XP_003538374.1|	84.85	PREDICTED: UTP--glucose-1-phosphate uridylyltransferase-like	Glycine max	0.0001247	4.474
CL222.Contig1	704	gi|356512659|ref|XP_003525035.1|	91.67	PREDICTED: uncharacterized protein LOC100783705	Glycine max	1.705e-05	4.473
CL1250.Contig1	703	gi|357467431|ref|XP_003604000.1|	84.62	S-norcoclaurine synthase	Medicago truncatula	1.686e-05	4.472
CL449.Contig1	697	gi|351728064|ref|NP_001237182.1|	81.48	salt-tolerance protein	Glycine max	1.552e-05	4.472
Contig6330_DT	354	gi|356556726|ref|XP_003546674.1|	88.16	PREDICTED: UDP-glycosyltransferase 73B3-like	Glycine max	1.821e-05	4.47
CL1253.Contig1	1018	gi|356571872|ref|XP_003554095.1|	63.27	PREDICTED: uncharacterized protein LOC100790912	Glycine max	1.206e-05	4.469
Contig4297_DT	436	#N/A	#N/A	#N/A	#N/A	0.0001133	4.469
CL119.Contig1	1095	gi|357475109|ref|XP_003607840.1|	49.02	Peroxisome biogenesis factor	Medicago truncatula	2.454e-05	4.468
Contig3992_DT	338	gi|502161390|ref|XP_004512147.1|	80.56	PREDICTED: 26S proteasome non-ATPase regulatory subunit 4-like isoform X1	Cicer arietinum	1.163e-05	4.468
Contig5091_DT	355	gi|356572196|ref|XP_003554256.1|	88.41	PREDICTED: F-box protein SKIP17-like	Glycine max	1.881e-05	4.468
Contig2119_DT	872	gi|225432604|ref|XP_002277936.1|	86.09	PREDICTED: long chain acyl-CoA synthetase 7, peroxisomal	Vitis vinifera	0.000114	4.467
Contig7224_DT	373	gi|356560747|ref|XP_003548649.1|	72.41	PREDICTED: cytochrome P450 82C2-like	Glycine max	3.001e-05	4.467
Contig1805_DT	343	gi|356542907|ref|XP_003539906.1|	86.25	PREDICTED: 3'-hydroxy-N-methyl-(S)-coclaurine 4'-O-methyltransferase-like	Glycine max	1.357e-05	4.466
Contig4172_DT	368	gi|356553649|ref|XP_003545166.1|	77.27	PREDICTED: uncharacterized protein LOC100775513	Glycine max	2.662e-05	4.466
Contig4522_DT	437	gi|356497440|ref|XP_003517568.1|	76.6	PREDICTED: serine/threonine-protein kinase HT1-like	Glycine max	0.0001166	4.466
Contig4555_DT	437	gi|356556537|ref|XP_003546581.1|	81.38	PREDICTED: uncharacterized protein LOC100804062	Glycine max	0.0001166	4.466
CL1.Contig84	724	gi|356531908|ref|XP_003534518.1|	94.44	PREDICTED: zinc finger CCCH domain-containing protein ZFN-like isoform 2	Glycine max	2.304e-05	4.464
CL419.Contig1	664	gi|356506676|ref|XP_003522102.1|	99.07	PREDICTED: eukaryotic translation initiation factor 3 subunit B-like	Glycine max	9.859e-06	4.464
Contig6743_DT	360	#N/A	#N/A	#N/A	#N/A	2.186e-05	4.464
CL141.Contig1	682	gi|502154831|ref|XP_004509856.1|	53.03	PREDICTED: MLP-like protein 423-like	Cicer arietinum	1.294e-05	4.463
CL488.Contig1	864	gi|356525215|ref|XP_003531222.1|	59.06	PREDICTED: uncharacterized protein LOC100790138	Glycine max	0.0001074	4.463
Contig6109_DT	370	gi|502113779|ref|XP_004494756.1|	95.65	PREDICTED: LOW QUALITY PROTEIN: translational activator GCN1-like	Cicer arietinum	2.825e-05	4.463
CL1273.Contig1	725	gi|356531036|ref|XP_003534084.1|	94.33	PREDICTED: protein argonaute 1-like	Glycine max	2.352e-05	4.462
CL844.Contig1	1107	gi|502099597|ref|XP_004491518.1|	79.68	PREDICTED: ribosomal RNA small subunit methyltransferase B-like	Cicer arietinum	2.769e-05	4.462
Contig3916_DT	713	gi|356538479|ref|XP_003537731.1|	87.2	PREDICTED: NAD(H) kinase 1-like	Glycine max	2.007e-05	4.462
Contig5979_DT	377	gi|358248718|ref|NP_001240184.1|	100	uncharacterized protein LOC100804455	Glycine max	3.374e-05	4.462
CL144.Contig1	865	gi|470126183|ref|XP_004299072.1|	82.76	PREDICTED: 50S ribosomal protein L15, chloroplastic-like	Fragaria vesca subsp. vesca	0.000109	4.461
Contig4231_DT	715	gi|351734498|ref|NP_001236832.1|	87.1	uncharacterized protein LOC100306054	Glycine max	2.073e-05	4.461
Contig5062_DT	433	gi|356532251|ref|XP_003534687.1|	85.31	PREDICTED: 65-kDa microtubule-associated protein 6-like	Glycine max	0.0001102	4.461
Contig3767_DT	376	gi|356557841|ref|XP_003547219.1|	82.09	PREDICTED: pumilio homolog 2-like	Glycine max	3.309e-05	4.46
Contig5361_DT	431	gi|356527477|ref|XP_003532336.1|	85.09	PREDICTED: heparan-alpha-glucosaminide N-acetyltransferase-like	Glycine max	0.0001066	4.46
Contig6320_DT	396	gi|356566488|ref|XP_003551463.1|	70	PREDICTED: probable purine permease 9-like	Glycine max	5.257e-05	4.46
Contig6398_DT	396	gi|470119340|ref|XP_004295772.1|	76.71	PREDICTED: mitogen-activated protein kinase kinase kinase A-like	Fragaria vesca subsp. vesca	5.257e-05	4.46
Contig6669_DT	396	gi|502125724|ref|XP_004499039.1|	86.21	PREDICTED: long chain base biosynthesis protein 1-like	Cicer arietinum	5.257e-05	4.46
Contig3340_DT	433	#N/A	#N/A	#N/A	#N/A	0.0001106	4.459
CL1060.Contig1	748	gi|358248331|ref|NP_001239863.1|	99	uncharacterized protein LOC100808748	Glycine max	3.181e-05	4.458
Contig4134_DT	403	gi|502118392|ref|XP_004496244.1|	72.84	PREDICTED: pumilio homolog 4-like isoform X2	Cicer arietinum	6.145e-05	4.458
Contig6385_DT	380	gi|356567783|ref|XP_003552095.1|	71.2	PREDICTED: DEAD-box ATP-dependent RNA helicase 38-like	Glycine max	3.671e-05	4.458
CL1176.Contig1	755	gi|502080040|ref|XP_004486442.1|	90.91	PREDICTED: probable exocyst complex component 4-like isoform X2	Cicer arietinum	3.468e-05	4.457
CL1280.Contig1	808	gi|502155518|ref|XP_004510102.1|	96.65	PREDICTED: CCR4-NOT transcription complex subunit 1-like	Cicer arietinum	6.298e-05	4.457
Contig4176_DT	357	gi|356558520|ref|XP_003547553.1|	96.97	PREDICTED: ubiquitin-conjugating enzyme E2 variant 1C-like	Glycine max	2.072e-05	4.457
Contig5982_DT	402	gi|356534230|ref|XP_003535660.1|	75	PREDICTED: transcription regulatory protein SNF2-like	Glycine max	6.042e-05	4.457
Contig6815_DT	322	gi|514774057|ref|XP_004967892.1|	100	PREDICTED: 40S ribosomal protein S5-like	Setaria italica	7.395e-06	4.457
CL1014.Contig1	807	gi|356557753|ref|XP_003547175.1|	72.47	PREDICTED: CBL-interacting serine/threonine-protein kinase 12-like	Glycine max	6.247e-05	4.456
CL721.Contig1	643	gi|356554802|ref|XP_003545731.1|	91.96	PREDICTED: topless-related protein 1-like isoform 1	Glycine max	7.297e-06	4.456
CL764.Contig1	757	gi|13518463|ref|NP_084822.1|	94.74	ATP-dependent Clp protease proteolytic subunit (chloroplast)	Lotus japonicus	3.568e-05	4.456
CL901.Contig1	1299	gi|502170820|ref|XP_004514923.1|	77.97	PREDICTED: granule-bound starch synthase 1, chloroplastic/amyloplastic-like	Cicer arietinum	8.087e-06	4.456
Contig3440_DT	399	#N/A	#N/A	#N/A	#N/A	5.685e-05	4.456
Contig4109_DT	402	gi|356528381|ref|XP_003532782.1|	73.88	PREDICTED: uncharacterized protein LOC100803908	Glycine max	6.066e-05	4.456
Contig6476_DT	426	gi|460398939|ref|XP_004245004.1|	36.88	PREDICTED: uncharacterized protein LOC101265754	Solanum lycopersicum	9.8e-05	4.456
Contig6899_DT	405	#N/A	#N/A	#N/A	#N/A	6.456e-05	4.456
CL1.Contig158	643	gi|224056889|ref|XP_002299074.1|	96.61	predicted protein	Populus trichocarpa	7.334e-06	4.455
Contig3174_DT	429	#N/A	#N/A	#N/A	#N/A	0.0001041	4.455
Contig3894_DT	392	gi|502117666|ref|XP_004495894.1|	87.1	PREDICTED: probable WRKY transcription factor 23-like	Cicer arietinum	4.892e-05	4.455
Contig4420_DT	391	gi|356576937|ref|XP_003556586.1|	89.17	PREDICTED: uncharacterized protein LOC100778519	Glycine max	4.781e-05	4.455
Contig4817_DT	391	gi|358248084|ref|NP_001239809.1|	88.7	uncharacterized protein LOC100784929	Glycine max	4.781e-05	4.455
Contig5508_DT	429	gi|502128916|ref|XP_004500123.1|	78.17	PREDICTED: uncharacterized protein LOC101504069 isoform X3	Cicer arietinum	0.0001041	4.455
CL1015.Contig1	1189	gi|356527464|ref|XP_003532330.1|	87.37	PREDICTED: transaldolase-like	Glycine max	5.392e-05	4.454
Contig1975_DT	758	gi|356499596|ref|XP_003518624.1|	83.87	PREDICTED: superoxide dismutase [Fe], chloroplastic-like	Glycine max	3.634e-05	4.454
Contig3775_DT	426	gi|356562369|ref|XP_003549444.1|	89.19	PREDICTED: uncharacterized protein LOC100775199	Glycine max	9.88e-05	4.454
Contig4622_DT	424	gi|356523624|ref|XP_003530437.1|	88.29	PREDICTED: uncharacterized protein LOC100799102	Glycine max	9.5e-05	4.454
Contig4957_DT	406	gi|224055583|ref|XP_002298551.1|	63.46	predicted protein	Populus trichocarpa	6.62e-05	4.454
Contig5950_DT	383	gi|356542213|ref|XP_003539564.1|	83.48	PREDICTED: pentatricopeptide repeat-containing protein At4g04790, mitochondrial	Glycine max	3.997e-05	4.454
Contig2969_DT	378	gi|356518860|ref|XP_003528095.1|	83.19	PREDICTED: probable S-acyltransferase At3g26935-like	Glycine max	3.567e-05	4.453
Contig4139_DT	407	gi|502090420|ref|XP_004489222.1|	83.33	PREDICTED: uncharacterized protein LOC101510100 isoform X3	Cicer arietinum	6.789e-05	4.453
Contig6494_DT	408	gi|356574830|ref|XP_003555547.1|	81.25	PREDICTED: uncharacterized protein LOC100799209	Glycine max	6.959e-05	4.452
CL1.Contig860	3416	gi|357488193|ref|XP_003614384.1|	56.99	hypothetical protein MTR_5g051010	Medicago truncatula	0	4.451
Contig1256_DT	798	gi|357436101|ref|XP_003588326.1|	96.51	ATP synthase subunit alpha	Medicago truncatula	5.77e-05	4.451
Contig4365_DT	421	gi|356565590|ref|XP_003551022.1|	91.53	PREDICTED: alpha-aminoadipic semialdehyde synthase-like	Glycine max	9.063e-05	4.451
CL1267.Contig1	380	gi|449450312|ref|XP_004142907.1|	88.06	PREDICTED: squalene monooxygenase-like	Cucumis sativus	3.772e-05	4.45
Contig3885_DT	323	gi|356551707|ref|XP_003544215.1|	85.88	PREDICTED: AP3-complex subunit beta-A-like	Glycine max	7.839e-06	4.45
Contig5873_DT	416	gi|502133161|ref|XP_004501670.1|	79.59	PREDICTED: E3 ubiquitin-protein ligase UPL1-like isoform X2	Cicer arietinum	8.237e-05	4.45
Contig6403_DT	416	#N/A	#N/A	#N/A	#N/A	8.237e-05	4.45
CL294.Contig1	839	gi|356535270|ref|XP_003536171.1|	71.83	PREDICTED: methionine gamma-lyase-like	Glycine max	8.849e-05	4.449
Contig3239_DT	412	gi|224086158|ref|XP_002307836.1|	59.03	predicted protein	Populus trichocarpa	7.633e-05	4.448
Contig3741_DT	423	gi|255568098|ref|XP_002525025.1|	63.54	phosphofructokinase, putative	Ricinus communis	9.492e-05	4.448
CL128.Contig1	824	gi|351734424|ref|NP_001235220.1|	77.04	cryptochrome 2	Glycine max	7.658e-05	4.447
Contig3013_DT	414	gi|502107602|ref|XP_004493316.1|	15.04	PREDICTED: transcription elongation factor SPT6-like isoform X3	Cicer arietinum	7.973e-05	4.447
Contig4581_DT	388	gi|356543106|ref|XP_003540004.1|	90.68	PREDICTED: uncharacterized protein LOC100812547	Glycine max	4.586e-05	4.447
CL1.Contig382	318	gi|357488225|ref|XP_003614400.1|	72.55	Cytochrome P450 likeTBP	Medicago truncatula	6.808e-06	4.445
Contig3470_DT	772	gi|356512580|ref|XP_003524996.1|	70.31	PREDICTED: uncharacterized protein LOC100807919	Glycine max	4.415e-05	4.445
CL1167.Contig1	818	gi|356568732|ref|XP_003552564.1|	78.79	PREDICTED: protein RIK-like	Glycine max	7.292e-05	4.444
Contig4466_DT	409	gi|356527777|ref|XP_003532484.1|	92.73	PREDICTED: pentatricopeptide repeat-containing protein At5g21222-like	Glycine max	7.292e-05	4.444
CL528.Contig1	314	gi|470126513|ref|XP_004299228.1|	68.42	PREDICTED: protein CASP-like	Fragaria vesca subsp. vesca	6.028e-06	4.442
CL1.Contig99	1119	gi|356545626|ref|XP_003541238.1|	96.23	PREDICTED: uncharacterized protein LOC100808633	Glycine max	2.422e-11	4.436
CL341.Contig1	1551	gi|502123988|ref|XP_004498337.1|	85.45	PREDICTED: long chain acyl-CoA synthetase 9, chloroplastic-like isoform X1	Cicer arietinum	5.435e-06	4.436
Contig6702_DT	308	#N/A	#N/A	#N/A	#N/A	5.101e-06	4.433
Contig5547_DT	306	gi|356518209|ref|XP_003527773.1|	90.1	PREDICTED: pentatricopeptide repeat-containing protein At4g31850, chloroplastic-like	Glycine max	4.883e-06	4.426
CL880.Contig1	601	gi|255580832|ref|XP_002531236.1|	85.06	zinc finger protein, putative	Ricinus communis	4.164e-06	4.418
CL1191.Contig1	817	gi|356569172|ref|XP_003552779.1|	86.21	PREDICTED: calmodulin-binding transcription activator 4-like	Glycine max	1.375e-06	4.413
Contig2237_DT	1343	gi|502170320|ref|XP_004514805.1|	78.14	PREDICTED: NAD(P)H-quinone oxidoreductase subunit 2 B, chloroplastic-like	Cicer arietinum	1.183e-06	4.41
CL775.Contig1	591	#N/A	#N/A	#N/A	#N/A	3.598e-06	4.409
CL202.Contig1	1172	gi|15238454|ref|NP_196136.1|	64.07	cellulose synthase A catalytic subunit 3 [UDP-forming]	Arabidopsis thaliana	3.287e-06	4.408
Contig4742_DT	294	gi|356546404|ref|XP_003541616.1|	85.25	PREDICTED: NADPH--cytochrome P450 reductase-like	Glycine max	3.411e-06	4.408
Contig2073_DT	1625	gi|255582806|ref|XP_002532177.1|	91.98	heat shock protein, putative	Ricinus communis	1.325e-06	4.407
CL1177.Contig1	588	gi|356559807|ref|XP_003548188.1|	65.76	PREDICTED: 50S ribosomal protein L6, chloroplastic-like isoform 2	Glycine max	3.439e-06	4.406
CL332.Contig1	555	gi|359806917|ref|NP_001241067.1|	47.91	uncharacterized protein LOC100786585	Glycine max	1.791e-06	4.404
Contig1654_DT	559	gi|357436159|ref|XP_003588355.1|	68.89	Mitochondrial protein, putative	Medicago truncatula	1.954e-06	4.404
Contig2911_DT	582	gi|502087795|ref|XP_004488645.1|	58.91	PREDICTED: uncharacterized protein LOC101492132 isoform X3	Cicer arietinum	3.093e-06	4.404
CL1299.Contig1	561	gi|357511099|ref|XP_003625838.1|	88.64	RNA-binding protein	Medicago truncatula	2.051e-06	4.402
CL506.Contig1	556	gi|302753770|ref|XP_002960309.1|	69.09	hypothetical protein SELMODRAFT_75347, partial	Selaginella moellendorffii	1.86e-06	4.401
CL1.Contig122	564	gi|145408590|ref|YP_001152214.1|	85.71	ORF124 (chloroplast)	Pinus koraiensis	2.207e-06	4.4
CL191.Contig1	1982	gi|356517933|ref|XP_003527640.1|	89.67	PREDICTED: niemann-Pick C1 protein-like	Glycine max	2.312e-06	4.4
CL1.Contig566	478	gi|357488185|ref|XP_003614380.1|	93.62	Cytochrome P450 likeTBP	Medicago truncatula	0	4.395
CL1.Contig712	1743	gi|357488215|ref|XP_003614395.1|	63.43	hypothetical protein MTR_5g051140	Medicago truncatula	1.315e-11	4.371
CL696.Contig1	697	#N/A	#N/A	#N/A	#N/A	2.288e-10	4.361
CL1.Contig413	1975	gi|357488191|ref|XP_003614383.1|	92.97	hypothetical protein MTR_5g051000	Medicago truncatula	0	4.349
CL1.Contig395	325	gi|358346026|ref|XP_003637074.1|	100	Cell wall-associated hydrolase, partial	Medicago truncatula	0	4.308
Contig494_DT	1286	gi|357467743|ref|XP_003604156.1|	70.13	Cell wall-associated hydrolase	Medicago truncatula	0	4.306
CL480.Contig1	1269	gi|356505935|ref|XP_003521744.1|	57.67	PREDICTED: peptide-N(4)-(N-acetyl-beta-glucosaminyl)asparagine amidase-like	Glycine max	0.002023	4.298
CL1.Contig202	834	gi|253761396|ref|XP_002489102.1|	86.52	hypothetical protein SORBIDRAFT_0070s002020, partial	Sorghum bicolor	0	4.28
CL1.Contig617	823	gi|356545584|ref|XP_003541219.1|	81.74	PREDICTED: uncharacterized protein LOC100796402	Glycine max	0	4.274
CL1.Contig7	1330	gi|449474899|ref|XP_004154316.1|	95.33	PREDICTED: uncharacterized protein LOC101218508, partial	Cucumis sativus	0	4.255
CL1.Contig207	679	gi|357488201|ref|XP_003614388.1|	53.95	hypothetical protein MTR_5g051050, partial	Medicago truncatula	0	4.239
Contig1861_DT	4530	gi|308746003|ref|YP_003934543.1|	83.62	ATP synthase CF1 alpha subunit (chloroplast)	Cheilanthes lindheimeri	2.3e-10	4.239
CL1.Contig163	498	gi|357488189|ref|XP_003614382.1|	84.42	hypothetical protein MTR_5g050970	Medicago truncatula	2.933e-15	4.192
CL1.Contig699	1787	gi|511943654|ref|YP_008082713.1|	95.96	photosystem II protein D1	Prinsepia utilis	1.01e-12	4.191
CL1.Contig132	544	gi|357488201|ref|XP_003614388.1|	92.31	hypothetical protein MTR_5g051050, partial	Medicago truncatula	0	4.187
CL1.Contig32	1078	gi|357488211|ref|XP_003614393.1|	97.83	hypothetical protein MTR_5g051120	Medicago truncatula	0	4.182
CL1.Contig813	3405	gi|449454470|ref|XP_004144977.1|	91.76	PREDICTED: uncharacterized protein LOC101220602 isoform 2	Cucumis sativus	0	4.178
CL1.Contig86	895	gi|357479883|ref|XP_003610227.1|	94.74	Ycf68	Medicago truncatula	2.45e-10	4.172
CL83.Contig1	1532	gi|359807028|ref|NP_001241081.1|	97.56	LRR receptor-like serine/threonine-protein kinase FEI 1-like precursor	Glycine max	0.000868	4.148
CL1.Contig169	1151	gi|357488211|ref|XP_003614393.1|	77.48	hypothetical protein MTR_5g051120	Medicago truncatula	0	4.132
CL47.Contig1	1714	gi|356567998|ref|XP_003552201.1|	84.57	PREDICTED: delta-1-pyrroline-5-carboxylate synthase-like isoform 1	Glycine max	6.035e-11	4.132
CL1.Contig538	380	gi|358348842|ref|XP_003638451.1|	89.36	hypothetical protein MTR_132s0010, partial	Medicago truncatula	4.644e-13	4.109
CL417.Contig1	1139	gi|357465231|ref|XP_003602897.1|	63.72	Omega-hydroxypalmitate O-feruloyl transferase	Medicago truncatula	0.001831	4.093
CL1.Contig197	721	gi|449474899|ref|XP_004154316.1|	97.83	PREDICTED: uncharacterized protein LOC101218508, partial	Cucumis sativus	0	4.074
CL1.Contig858	4884	gi|356547715|ref|XP_003542256.1|	79.22	PREDICTED: uncharacterized protein LOC100793251	Glycine max	0	4.061
CL1.Contig524	1674	gi|357467743|ref|XP_003604156.1|	76.64	Cell wall-associated hydrolase	Medicago truncatula	0	4.058
CL372.Contig1	1113	gi|357480171|ref|XP_003610371.1|	84.81	Outer membrane lipoprotein blc	Medicago truncatula	0.001789	4.052
CL909.Contig1	1454	gi|502129866|ref|XP_004500451.1|	75.49	PREDICTED: uncharacterized protein LOC101508676	Cicer arietinum	1.446e-08	4.029
Contig424_DT	575	gi|357467743|ref|XP_003604156.1|	68.75	Cell wall-associated hydrolase	Medicago truncatula	0	4.027
CL1.Contig677	1099	gi|356531541|ref|XP_003534336.1|	80.07	PREDICTED: rop guanine nucleotide exchange factor 1-like	Glycine max	0.001808	4.02
CL1119.Contig1	1094	gi|356569527|ref|XP_003552951.1|	72.44	PREDICTED: uncharacterized protein LOC100776148	Glycine max	0.001789	4.014
CL1.Contig582	1643	gi|357488193|ref|XP_003614384.1|	77.5	hypothetical protein MTR_5g051010	Medicago truncatula	7.586e-09	3.976
CL1266.Contig1	1060	gi|356513810|ref|XP_003525602.1|	77.66	PREDICTED: type I inositol-1,4,5-trisphosphate 5-phosphatase 2-like	Glycine max	0.001736	3.959
CL1.Contig184	915	gi|357488209|ref|XP_003614392.1|	86.67	hypothetical protein MTR_5g051110	Medicago truncatula	0	3.956
CL1087.Contig1	1043	gi|356504621|ref|XP_003521094.1|	81.98	PREDICTED: histone-lysine N-methyltransferase, H3 lysine-9 specific SUVH1-like	Glycine max	0.001685	3.937
CL271.Contig1	1217	gi|351725451|ref|NP_001236069.1|	60.23	plastid 3-keto-acyl-ACP synthase II-B precursor	Glycine max	4.199e-05	3.914
Contig657_DT	630	gi|357458593|ref|XP_003599577.1|	74.53	hypothetical protein MTR_3g035650	Medicago truncatula	2.278e-10	3.905
CL1.Contig849	4609	gi|357488225|ref|XP_003614400.1|	74.26	Cytochrome P450 likeTBP	Medicago truncatula	7.628e-12	3.902
CL579.Contig1	1459	gi|502104536|ref|XP_004492572.1|	95.15	PREDICTED: serine/threonine-protein kinase AtPK2/AtPK19-like isoform X2	Cicer arietinum	0.0002007	3.892
CL81.Contig1	1096	gi|356520529|ref|XP_003528914.1|	96.63	PREDICTED: probable chlorophyll(ide) b reductase NYC1, chloroplastic-like	Glycine max	1.799e-05	3.887
CL1.Contig324	883	gi|357492397|ref|XP_003616487.1|	73.21	Metallocarboxypeptidase inhibitor	Medicago truncatula	0	3.883
CL1.Contig93	755	gi|449474899|ref|XP_004154316.1|	94.44	PREDICTED: uncharacterized protein LOC101218508, partial	Cucumis sativus	6.939e-12	3.862
CL1.Contig390	2118	gi|357488193|ref|XP_003614384.1|	70.23	hypothetical protein MTR_5g051010	Medicago truncatula	0	3.858
CL803.Contig1	973	gi|356531092|ref|XP_003534112.1|	83.58	PREDICTED: probable cyclic nucleotide-gated ion channel 20, chloroplastic-like	Glycine max	0.001588	3.818
CL1046.Contig1	1241	gi|435856436|ref|YP_007317311.1|	90.91	Ycf2 (chloroplast)	Camellia sinensis	0.0006142	3.817
CL313.Contig1	972	gi|449520722|ref|XP_004167382.1|	73.28	PREDICTED: tetratricopeptide repeat protein 13-like	Cucumis sativus	0.00159	3.815
CL1172.Contig1	1874	gi|356525497|ref|XP_003531361.1|	60.82	PREDICTED: inositol-3-phosphate synthase-like	Glycine max	2.139e-05	3.804
CL1.Contig89	963	gi|357514887|ref|XP_003627732.1|	84.85	ATP synthase subunit beta	Medicago truncatula	0.001579	3.8
CL535.Contig1	958	gi|502129239|ref|XP_004500235.1|	88.17	PREDICTED: phosphomethylpyrimidine synthase, chloroplastic-like	Cicer arietinum	0.001578	3.79
CL1.Contig220	1761	gi|449474899|ref|XP_004154316.1|	95.33	PREDICTED: uncharacterized protein LOC101218508, partial	Cucumis sativus	3.795e-09	3.789
CL863.Contig1	953	gi|502158786|ref|XP_004511281.1|	82.14	PREDICTED: tetratricopeptide repeat protein 37-like isoform X2	Cicer arietinum	0.001569	3.781
CL1.Contig624	1203	gi|357488189|ref|XP_003614382.1|	89.23	hypothetical protein MTR_5g050970	Medicago truncatula	0	3.759
CL1.Contig886	5955	gi|356547811|ref|XP_003542299.1|	91.46	PREDICTED: uncharacterized protein LOC100804383	Glycine max	0	3.752
CL1.Contig614	2823	gi|356545558|ref|XP_003541206.1|	72.59	PREDICTED: uncharacterized protein LOC100788489	Glycine max	0	3.741
CL206.Contig1	1308	gi|255579712|ref|XP_002530695.1|	89.84	mitochondrial dicarboxylate carrier protein, putative	Ricinus communis	1.433e-06	3.739
CL596.Contig1	920	gi|356514547|ref|XP_003525967.1|	86.92	PREDICTED: secologanin synthase-like	Glycine max	0.001499	3.729
CL1.Contig903	6961	gi|357488209|ref|XP_003614392.1|	55.53	hypothetical protein MTR_5g051110	Medicago truncatula	0	3.725
CL835.Contig1	830	gi|356513846|ref|XP_003525619.1|	64.66	PREDICTED: uncharacterized protein LOC100784244	Glycine max	4.28e-05	3.721
Contig2197_DT	915	gi|502092763|ref|XP_004489769.1|	77.55	PREDICTED: protein TRANSPARENT TESTA 12-like	Cicer arietinum	9.776e-05	3.721
CL250.Contig1	828	gi|356545239|ref|XP_003541052.1|	82.39	PREDICTED: uncharacterized protein At1g01500-like	Glycine max	4.226e-05	3.719
CL299.Contig1	828	gi|350538715|ref|NP_001234356.1|	53.42	cullin 4	Solanum lycopersicum	4.226e-05	3.719
CL993.Contig1	947	gi|91214198|ref|YP_538821.1|	88.37	NADH dehydrogenase subunit 5 (chloroplast)	Glycine max	0.0001318	3.715
CL751.Contig1	995	gi|356573064|ref|XP_003554685.1|	63.23	PREDICTED: benzyl alcohol O-benzoyltransferase-like	Glycine max	0.0001928	3.714
Contig1353_DT	804	gi|356554560|ref|XP_003545613.1|	96.77	PREDICTED: TBC1 domain family member 2A-like	Glycine max	3.356e-05	3.712
CL1027.Contig1	1032	gi|356525280|ref|XP_003531254.1|	84.94	PREDICTED: putative mitochondrial 2-oxoglutarate/malate carrier protein-like	Glycine max	0.000256	3.71
Contig2825_DT	968	gi|502138256|ref|XP_004503340.1|	79.24	PREDICTED: alpha,alpha-trehalose-phosphate synthase [UDP-forming] 6-like	Cicer arietinum	0.0001605	3.708
CL834.Contig1	1020	gi|351722359|ref|NP_001238009.1|	81.35	protein disulfide isomerase-like protein precursor	Glycine max	8.822e-07	3.684
Contig2329_DT	891	gi|356557507|ref|XP_003547057.1|	77.95	PREDICTED: CBL-interacting serine/threonine-protein kinase 25-like	Glycine max	0.001453	3.68
Contig7480_CK	665	gi|356531908|ref|XP_003534518.1|	85.65	PREDICTED: zinc finger CCCH domain-containing protein ZFN-like isoform 2	Glycine max	0.009339	3.677
Contig1908_DT	854	gi|351726814|ref|NP_001237907.1|	82.18	uncharacterized protein LOC100500427	Glycine max	3.804e-09	3.676
CL380.Contig1	883	gi|356496814|ref|XP_003517260.1|	66.29	PREDICTED: protein DA1-related 1-like isoform 1	Glycine max	0.001437	3.667
CL1.Contig496	3540	gi|357488213|ref|XP_003614394.1|	66.23	hypothetical protein MTR_5g051130	Medicago truncatula	0	3.666
CL1.Contig297	539	gi|449474899|ref|XP_004154316.1|	95.33	PREDICTED: uncharacterized protein LOC101218508, partial	Cucumis sativus	0	3.66
CL861.Contig1	874	gi|502130055|ref|XP_004500515.1|	68.35	PREDICTED: multiple inositol polyphosphate phosphatase 1-like isoform X2	Cicer arietinum	0.001427	3.65
CL1.Contig142	709	gi|303291416|ref|XP_003064993.1|	93.59	predicted protein, partial	Micromonas pusilla CCMP1545	0	3.643
CL515.Contig1	866	gi|502104515|ref|XP_004492565.1|	85.06	PREDICTED: vacuolar-sorting receptor 1-like	Cicer arietinum	0.001415	3.636
CL1211.Contig1	859	gi|356513201|ref|XP_003525302.1|	95.33	PREDICTED: asparaginyl-tRNA synthetase, cytoplasmic 1-like	Glycine max	0.001382	3.629
CL878.Contig1	967	gi|502124024|ref|XP_004498351.1|	85.52	PREDICTED: amino acid permease 3-like isoform X2	Cicer arietinum	2.344e-10	3.614
CL1.Contig196	687	gi|358348842|ref|XP_003638451.1|	58.71	hypothetical protein MTR_132s0010, partial	Medicago truncatula	0	3.613
CL1.Contig603	983	gi|356545558|ref|XP_003541206.1|	57.55	PREDICTED: uncharacterized protein LOC100788489	Glycine max	9.481e-14	3.594
CL435.Contig1	840	gi|502119853|ref|XP_004496757.1|	85.71	PREDICTED: ARM REPEAT PROTEIN INTERACTING WITH ABF2-like isoform X1	Cicer arietinum	0.001363	3.593
CL1.Contig817	4187	gi|356545584|ref|XP_003541219.1|	93.83	PREDICTED: uncharacterized protein LOC100796402	Glycine max	2.698e-13	3.579
CL375.Contig1	825	gi|502135491|ref|XP_004502352.1|	77.08	PREDICTED: ALBINO3-like protein 1, chloroplastic-like	Cicer arietinum	0.001319	3.571
CL1.Contig763	2843	gi|357488201|ref|XP_003614388.1|	70.8	hypothetical protein MTR_5g051050, partial	Medicago truncatula	0	3.551
CL745.Contig1	812	gi|225451999|ref|XP_002283510.1|	94.17	PREDICTED: T-complex protein 1 subunit zeta	Vitis vinifera	0.001301	3.547
CL827.Contig1	810	#N/A	#N/A	#N/A	#N/A	0.001297	3.544
CL1268.Contig1	792	gi|502115436|ref|XP_004495203.1|	76.47	PREDICTED: uncharacterized protein LOC101505859 isoform X1	Cicer arietinum	9.224e-06	3.521
Contig4533_DT	793	gi|356515716|ref|XP_003526544.1|	86.21	PREDICTED: uncharacterized protein LOC100777815	Glycine max	0.001256	3.516
CL1.Contig690	3202	gi|114804272|ref|YP_762268.1|	99.69	ATP synthase CF1 beta subunit (chloroplast)	Morus indica	1.51e-15	3.51
CL1.Contig362	1291	gi|357488203|ref|XP_003614389.1|	80.61	RRNA intron-encoded homing endonuclease	Medicago truncatula	1.51e-15	3.504
CL311.Contig1	1222	gi|359807309|ref|NP_001240863.1|	81.15	protein kinase APK1A, chloroplastic-like	Glycine max	0.009997	3.493
CL832.Contig1	770	gi|356576085|ref|XP_003556164.1|	78.21	PREDICTED: protein GIGANTEA-like isoform 1	Glycine max	0.001206	3.478
CL655.Contig1	764	gi|502119000|ref|XP_004496471.1|	87.21	PREDICTED: tubby-like F-box protein 8-like isoform X3	Cicer arietinum	0.001194	3.468
CL1214.Contig1	765	gi|356573295|ref|XP_003554798.1|	72.11	PREDICTED: ethylene-responsive transcription factor 1-like	Glycine max	0.001212	3.466
CL1162.Contig1	759	gi|112253844|ref|YP_717100.1|	99.56	NADH dehydrogenase subunit 7 (mitochondrion)	Brassica napus	0.001181	3.46
CL638.Contig1	759	gi|502144881|ref|XP_004505781.1|	83.33	PREDICTED: uncharacterized membrane protein YMR155W-like	Cicer arietinum	0.001181	3.46
CL1.Contig474	1251	gi|303291416|ref|XP_003064993.1|	97.56	predicted protein, partial	Micromonas pusilla CCMP1545	1.04e-11	3.46
CL1.Contig557	601	gi|253759791|ref|XP_002488947.1|	91.3	hypothetical protein SORBIDRAFT_1368s002010, partial	Sorghum bicolor	4.517e-12	3.454
CL971.Contig1	755	gi|502114195|ref|XP_004494892.1|	79.8	PREDICTED: protein STRUBBELIG-RECEPTOR FAMILY 6-like	Cicer arietinum	0.001173	3.453
CL287.Contig1	754	#N/A	#N/A	#N/A	#N/A	0.001168	3.452
Contig3261_DT	754	gi|460365379|ref|XP_004228580.1|	80.14	PREDICTED: 50S ribosomal protein L14, chloroplastic-like	Solanum lycopersicum	0.001168	3.452
CL1.Contig353	2201	gi|357488207|ref|XP_003614391.1|	78.03	Tar1p	Medicago truncatula	0	3.451
CL1.Contig16	710	gi|356545667|ref|XP_003541258.1|	83.15	PREDICTED: uncharacterized protein LOC100782981	Glycine max	5.502e-07	3.44
Contig3049_DT	746	gi|502132331|ref|XP_004501307.1|	88.31	PREDICTED: serine/arginine repetitive matrix protein 2-like isoform X3	Cicer arietinum	0.00115	3.439
CL1.Contig666	743	gi|470133541|ref|XP_004302624.1|	64.1	PREDICTED: non-specific lipid-transfer protein 1-like	Fragaria vesca subsp. vesca	0.001143	3.434
CL1.Contig166	741	gi|303291416|ref|XP_003064993.1|	98.46	predicted protein, partial	Micromonas pusilla CCMP1545	0.001142	3.43
CL672.Contig1	738	gi|356567154|ref|XP_003551786.1|	64.9	PREDICTED: WPP domain-interacting tail-anchored protein 1-like	Glycine max	0.001131	3.426
CL1.Contig27	964	gi|357488189|ref|XP_003614382.1|	77.88	hypothetical protein MTR_5g050970	Medicago truncatula	0	3.421
CL319.Contig1	730	gi|356554106|ref|XP_003545390.1|	81.71	PREDICTED: chromodomain-helicase-DNA-binding protein 2-like	Glycine max	0.001085	3.42
CL723.Contig1	730	gi|356550018|ref|XP_003543387.1|	94.7	PREDICTED: homeobox-leucine zipper protein HDG2-like	Glycine max	0.001085	3.42
CL536.Contig1	727	gi|356544024|ref|XP_003540456.1|	80.17	PREDICTED: leucine-rich repeat-containing protein 40-like	Glycine max	0.00107	3.417
CL1.Contig145	620	gi|356547715|ref|XP_003542256.1|	79.8	PREDICTED: uncharacterized protein LOC100793251	Glycine max	0	3.415
CL1083.Contig1	725	gi|356524156|ref|XP_003530698.1|	76.27	PREDICTED: uncharacterized protein LOC100808678	Glycine max	0.001063	3.414
CL1229.Contig1	721	gi|357511189|ref|XP_003625883.1|	90.57	Cullin-like protein1	Medicago truncatula	0.001041	3.411
CL129.Contig1	1146	gi|168043693|ref|XP_001774318.1|	69.27	predicted protein	Physcomitrella patens subsp. patens	2.92e-07	3.411
CL1.Contig791	3298	gi|357488189|ref|XP_003614382.1|	63.89	hypothetical protein MTR_5g050970	Medicago truncatula	6.84e-11	3.407
CL413.Contig1	713	gi|357453429|ref|XP_003596991.1|	86.59	APO protein	Medicago truncatula	0.0009965	3.405
CL542.Contig1	713	gi|356530555|ref|XP_003533846.1|	78.05	PREDICTED: uncharacterized protein LOC100786602	Glycine max	0.0009965	3.405
CL1154.Contig1	707	gi|356517860|ref|XP_003527604.1|	73.53	PREDICTED: uncharacterized protein LOC100807596	Glycine max	0.0009855	3.394
Contig635_DT	620	gi|357488185|ref|XP_003614380.1|	91.94	Cytochrome P450 likeTBP	Medicago truncatula	0	3.392
CL1069.Contig1	696	gi|502171712|ref|XP_004515088.1|	49.57	PREDICTED: uncharacterized mitochondrial protein AtMg00810-like	Cicer arietinum	0.0009457	3.38
CL476.Contig1	684	gi|356569463|ref|XP_003552920.1|	89.84	PREDICTED: insulin-degrading enzyme-like	Glycine max	0.0008858	3.369
CL788.Contig1	676	gi|502138207|ref|XP_004503324.1|	84.09	PREDICTED: LOW QUALITY PROTEIN: THO complex subunit 2-like	Cicer arietinum	0.000835	3.366
CL1036.Contig1	672	gi|225429795|ref|XP_002280695.1|	84.35	PREDICTED: V-type proton ATPase catalytic subunit A	Vitis vinifera	0.0008079	3.365
CL687.Contig1	672	gi|502109822|ref|XP_004493735.1|	100	PREDICTED: histone acetyltransferase GCN5-like	Cicer arietinum	0.0008079	3.365
CL543.Contig1	677	gi|356514843|ref|XP_003526112.1|	80.4	PREDICTED: myosin-J heavy chain-like	Glycine max	0.0008497	3.363
CL306.Contig1	665	#N/A	#N/A	#N/A	#N/A	0.0007846	3.356
CL1255.Contig1	655	#N/A	#N/A	#N/A	#N/A	0.0007201	3.353
CL1166.Contig1	556	gi|356530048|ref|XP_003533596.1|	78.91	PREDICTED: uncharacterized protein LOC100776293	Glycine max	0.0002417	3.351
CL829.Contig1	547	gi|356509882|ref|XP_003523672.1|	72.55	PREDICTED: CBL-interacting serine/threonine-protein kinase 25-like	Glycine max	0.0002143	3.351
CL1242.Contig1	550	gi|356572793|ref|XP_003554550.1|	80.84	PREDICTED: probable glutamyl endopeptidase, chloroplastic-like	Glycine max	0.0002253	3.349
CL1117.Contig1	544	gi|470139491|ref|XP_004305481.1|	66.12	PREDICTED: ABC transporter C family member 13-like	Fragaria vesca subsp. vesca	0.0002095	3.347
CL718.Contig1	544	gi|356554552|ref|XP_003545609.1|	62.86	PREDICTED: E3 ubiquitin-protein ligase HERC2-like	Glycine max	0.0002095	3.347
CL736.Contig1	646	gi|224064356|ref|XP_002301435.1|	87.8	predicted protein	Populus trichocarpa	0.0006798	3.346
CL733.Contig1	565	#N/A	#N/A	#N/A	#N/A	0.0002785	3.345
Contig3099_DT	1076	gi|502179307|ref|XP_004516405.1|	83.24	PREDICTED: rhodanese-like domain-containing protein 4, chloroplastic-like	Cicer arietinum	0.0001948	3.345
CL1256.Contig1	641	gi|357458869|ref|XP_003599715.1|	92.65	F-box/LRR-repeat protein	Medicago truncatula	0.0006504	3.344
CL430.Contig1	590	gi|356513858|ref|XP_003525625.1|	65.35	PREDICTED: basic endochitinase-like	Glycine max	0.000378	3.344
CL1.Contig369	475	gi|449474899|ref|XP_004154316.1|	98	PREDICTED: uncharacterized protein LOC101218508, partial	Cucumis sativus	3.719e-14	3.343
CL661.Contig1	604	gi|502084392|ref|XP_004487680.1|	61.45	PREDICTED: NAC domain-containing protein 19-like isoform X2	Cicer arietinum	0.0004456	3.342
CL290.Contig1	571	gi|356572391|ref|XP_003554352.1|	80.25	PREDICTED: pentatricopeptide repeat-containing protein At5g02830, chloroplastic-like	Glycine max	0.0003055	3.341
CL746.Contig1	642	gi|502077968|ref|XP_004485798.1|	94.8	PREDICTED: 40S ribosomal protein S6-like	Cicer arietinum	0.0006657	3.341
Contig6936_DT	115	#N/A	#N/A	#N/A	#N/A	1.618e-14	3.341
CL619.Contig1	584	gi|502156126|ref|XP_004510321.1|	95.21	PREDICTED: mitochondrial-processing peptidase subunit alpha-like	Cicer arietinum	0.0003582	3.34
CL246.Contig1	574	gi|356572050|ref|XP_003554183.1|	87.14	PREDICTED: 1-acyl-sn-glycerol-3-phosphate acyltransferase 2-like	Glycine max	0.0003197	3.339
CL730.Contig1	603	gi|351725345|ref|NP_001237345.1|	67.54	aspartic proteinase 2	Glycine max	0.0004462	3.339
CL1003.Contig1	1153	gi|356505102|ref|XP_003521331.1|	52.84	PREDICTED: 26S proteasome regulatory subunit 4 homolog A-like	Glycine max	0.0003303	3.338
CL364.Contig1	623	gi|502149017|ref|XP_004507361.1|	85.07	PREDICTED: GTPase-activating protein GYP1-like	Cicer arietinum	0.0005564	3.338
CL389.Contig1	599	gi|356521275|ref|XP_003529282.1|	73.6	PREDICTED: uncharacterized protein LOC100804052	Glycine max	0.0004292	3.338
CL48.Contig2	619	gi|356514495|ref|XP_003525941.1|	81.51	PREDICTED: protein KIAA0664 homolog	Glycine max	0.0005322	3.338
CL1.Contig136	577	gi|357167385|ref|XP_003581137.1|	100	PREDICTED: uncharacterized protein LOC100821273	Brachypodium distachyon	0.0003341	3.337
Contig2645_DT	622	gi|470111008|ref|XP_004291746.1|	90.7	PREDICTED: serine--glyoxylate aminotransferase-like	Fragaria vesca subsp. vesca	0.0005532	3.337
CL1194.Contig1	575	gi|356548654|ref|XP_003542715.1|	87.14	PREDICTED: isoflavone 4'-O-methyltransferase-like	Glycine max	0.000327	3.336
CL460.Contig1	630	gi|357502827|ref|XP_003621702.1|	81.48	Aldo/keto reductase	Medicago truncatula	0.000603	3.336
CL691.Contig1	629	gi|225435086|ref|XP_002281446.1|	70.64	PREDICTED: riboflavin biosynthesis protein ribBA, chloroplastic	Vitis vinifera	0.0005963	3.336
CL1112.Contig1	580	gi|502160305|ref|XP_004511702.1|	82.64	PREDICTED: uncharacterized protein LOC101506257 isoform X4	Cicer arietinum	0.000349	3.335
CL390.Contig1	580	gi|356509094|ref|XP_003523287.1|	81.48	PREDICTED: probable inactive receptor kinase At5g58300-like	Glycine max	0.000349	3.335
CL429.Contig1	618	gi|356546253|ref|XP_003541544.1|	86.05	PREDICTED: splicing factor 3B subunit 2-like	Glycine max	0.0005329	3.335
Contig3209_DT	579	gi|373432589|ref|NP_001243291.1|	94.85	malate dehydrogenase, cytoplasmic-like	Glycine max	0.0003477	3.333
CL418.Contig1	615	gi|356511877|ref|XP_003524648.1|	68.5	PREDICTED: nicotinate phosphoribosyltransferase-like	Glycine max	0.0005238	3.332
CL573.Contig1	579	gi|356563290|ref|XP_003549897.1|	86.52	PREDICTED: RNA-binding post-transcriptional regulator csx1-like	Glycine max	0.0003495	3.332
Contig483_CK	1245	gi|356547811|ref|XP_003542299.1|	97.35	PREDICTED: uncharacterized protein LOC100804383	Glycine max	0.002859	3.33
Contig1295_DT	689	gi|356525985|ref|XP_003531600.1|	88.99	PREDICTED: linoleate 9S-lipoxygenase-like	Glycine max	6.366e-07	3.319
CL1.Contig345	827	gi|356547811|ref|XP_003542299.1|	98.7	PREDICTED: uncharacterized protein LOC100804383	Glycine max	0	3.313
CL1.Contig76	596	gi|356551334|ref|XP_003544031.1|	90.74	PREDICTED: uncharacterized protein LOC100803684	Glycine max	1.22e-08	3.312
CL1.Contig599	991	gi|357488201|ref|XP_003614388.1|	65.88	hypothetical protein MTR_5g051050, partial	Medicago truncatula	0	3.306
CL496.Contig1	1212	gi|502180459|ref|XP_004516643.1|	67.05	PREDICTED: fructose-1,6-bisphosphatase, cytosolic-like	Cicer arietinum	0.002756	3.299
CL1.Contig192	515	gi|303291416|ref|XP_003064993.1|	92.97	predicted protein, partial	Micromonas pusilla CCMP1545	1.455e-05	3.295
Contig1077_DT	772	gi|357436101|ref|XP_003588326.1|	89.73	ATP synthase subunit alpha	Medicago truncatula	1.442e-05	3.293
CL1.Contig484	1192	gi|357488199|ref|XP_003614387.1|	98.39	RRNA intron-encoded homing endonuclease	Medicago truncatula	2.177e-06	3.283
CL410.Contig1	421	gi|225432070|ref|XP_002280639.1|	84.13	PREDICTED: probable protein Pop3	Vitis vinifera	8.807e-08	3.278
CL1.Contig889	5556	gi|357488193|ref|XP_003614384.1|	72.4	hypothetical protein MTR_5g051010	Medicago truncatula	0	3.277
CL1067.Contig1	513	gi|42573461|ref|NP_974827.1|	69.61	pectinacetylesterase family protein	Arabidopsis thaliana	1.53e-05	3.271
Contig565_DT	931	gi|357458593|ref|XP_003599577.1|	58.27	hypothetical protein MTR_3g035650	Medicago truncatula	3.458e-12	3.271
CL4.Contig1	1535	gi|356514579|ref|XP_003525983.1|	81.03	PREDICTED: uncharacterized protein LOC100797476	Glycine max	1.55e-05	3.256
Contig4486_DT	254	gi|449530764|ref|XP_004172362.1|	91.38	PREDICTED: [NAD]H dehydrogenase [ubiquinone] iron-sulfur protein 5-B-like	Cucumis sativus	1.565e-05	3.23
CL51.Contig1	1756	gi|502160282|ref|XP_004511694.1|	75.45	PREDICTED: serine-rich adhesin for platelets-like isoform X3	Cicer arietinum	0.001762	3.219
Contig6972_DT	73	#N/A	#N/A	#N/A	#N/A	0	3.213
CL8.Contig1	2269	gi|356508035|ref|XP_003522768.1|	69.11	PREDICTED: NADPH--cytochrome P450 reductase-like	Glycine max	0.001177	3.21
CL1.Contig333	4011	gi|351721533|ref|NP_001238492.1|	85.95	cysteine-rich protein precursor	Glycine max	0	3.181
CL1235.Contig1	498	gi|502146265|ref|XP_004506376.1|	66.37	PREDICTED: putative quinone-oxidoreductase homolog, chloroplastic-like	Cicer arietinum	1.479e-05	3.177
CL1234.Contig1	405	gi|356528524|ref|XP_003532852.1|	79.53	PREDICTED: uncharacterized protein LOC100800361	Glycine max	8.247e-08	3.177
CL1.Contig161	538	gi|356547715|ref|XP_003542256.1|	96.67	PREDICTED: uncharacterized protein LOC100793251	Glycine max	0	3.17
CL1.Contig672	2288	gi|356547811|ref|XP_003542299.1|	91.67	PREDICTED: uncharacterized protein LOC100804383	Glycine max	5.217e-12	3.169
CL1.Contig493	1768	gi|357488201|ref|XP_003614388.1|	67.77	hypothetical protein MTR_5g051050, partial	Medicago truncatula	0	3.166
CL470.Contig1	2342	gi|255560434|ref|XP_002521232.1|	82.47	Ribulose bisphosphate carboxylase small chain 1B, chloroplast precursor, putative	Ricinus communis	4.161e-05	3.162
Contig7262_DT	57	#N/A	#N/A	#N/A	#N/A	0	3.152
CL25.Contig1	1616	gi|356549561|ref|XP_003543161.1|	56.71	PREDICTED: LOW QUALITY PROTEIN: zinc finger protein CONSTANS-LIKE 16-like	Glycine max	0.001445	3.151
CL1.Contig756	1138	gi|357488201|ref|XP_003614388.1|	67.28	hypothetical protein MTR_5g051050, partial	Medicago truncatula	0	3.137
CL1.Contig748	2586	gi|502150527|ref|XP_004507997.1|	83.93	PREDICTED: thiol protease aleurain-like isoform X2	Cicer arietinum	1.253e-12	3.133
CL1.Contig341	1549	gi|357488217|ref|XP_003614396.1|	81.95	hypothetical protein MTR_5g051150	Medicago truncatula	0	3.129
CL992.Contig1	988	gi|502150240|ref|XP_004507857.1|	64.58	PREDICTED: NADPH--cytochrome P450 reductase-like isoform X1	Cicer arietinum	1.654e-05	3.129
CL942.Contig1	1500	gi|224077660|ref|XP_002305349.1|	91.3	predicted protein	Populus trichocarpa	0.001074	3.12
CL1126.Contig1	1051	gi|502134010|ref|XP_004501969.1|	67.9	PREDICTED: protein argonaute 4-like	Cicer arietinum	0.002505	3.115
CL799.Contig1	1046	gi|357439799|ref|XP_003590177.1|	85.34	Ammonium transporter 1 member	Medicago truncatula	0.002481	3.111
CL1.Contig19	544	gi|357488185|ref|XP_003614380.1|	75.61	Cytochrome P450 likeTBP	Medicago truncatula	0	3.097
Contig1286_DT	870	gi|363808008|ref|NP_001241951.1|	90.31	uncharacterized protein LOC100806163	Glycine max	1.618e-14	3.085
CL1.Contig488	1528	gi|253759791|ref|XP_002488947.1|	91.76	hypothetical protein SORBIDRAFT_1368s002010, partial	Sorghum bicolor	6.665e-08	3.059
CL1.Contig743	1469	gi|502082135|ref|XP_004487074.1|	95.5	PREDICTED: cell division cycle protein 48 homolog	Cicer arietinum	0.003906	3.052
CL864.Contig1	731	gi|356573383|ref|XP_003554841.1|	76.24	PREDICTED: UDP-glycosyltransferase 83A1-like	Glycine max	1.958e-05	3.052
CL867.Contig1	987	gi|460402635|ref|XP_004246816.1|	26.3	PREDICTED: uncharacterized protein LOC101254628	Solanum lycopersicum	0.002306	3.051
CL1052.Contig1	975	gi|357489915|ref|XP_003615245.1|	56	Transcription factor bHLH143	Medicago truncatula	0.002228	3.043
CL1.Contig129	2335	gi|449454470|ref|XP_004144977.1|	87.5	PREDICTED: uncharacterized protein LOC101220602 isoform 2	Cucumis sativus	0	3.042
CL1.Contig118	1670	gi|357488207|ref|XP_003614391.1|	79.21	Tar1p	Medicago truncatula	0	3.039
CL1.Contig653	1310	gi|470133541|ref|XP_004302624.1|	66.67	PREDICTED: non-specific lipid-transfer protein 1-like	Fragaria vesca subsp. vesca	2.933e-15	3.033
Contig7125_DT	243	gi|357520177|ref|XP_003630377.1|	54.55	Diacylglycerol kinase eta	Medicago truncatula	2.082e-05	3.029
CL1.Contig150	1294	gi|356547811|ref|XP_003542299.1|	93.16	PREDICTED: uncharacterized protein LOC100804383	Glycine max	0	3.013
CL1.Contig30	925	gi|356545558|ref|XP_003541206.1|	79.29	PREDICTED: uncharacterized protein LOC100788489	Glycine max	0	3.003
CL1.Contig891	6166	gi|502149670|ref|XP_004507621.1|	89.36	PREDICTED: palmitoyl-acyl carrier protein thioesterase, chloroplastic-like	Cicer arietinum	5.721e-15	3.003
CL1.Contig442	1378	gi|357479879|ref|XP_003610225.1|	92.42	hypothetical protein MTR_4g129340	Medicago truncatula	2.118e-07	3.002
CL972.Contig1	924	#N/A	#N/A	#N/A	#N/A	0.001977	3.002
CL1.Contig479	1999	gi|356547715|ref|XP_003542256.1|	96.67	PREDICTED: uncharacterized protein LOC100793251	Glycine max	3.719e-09	2.996
CL732.Contig1	871	gi|357455007|ref|XP_003597784.1|	70.85	97 kDa heat shock protein	Medicago truncatula	0.001581	2.979
Contig5454_DT	239	#N/A	#N/A	#N/A	#N/A	2.115e-05	2.979
CL500.Contig1	872	gi|502150973|ref|XP_004508215.1|	88.58	PREDICTED: probable histone-arginine methyltransferase 1.3-like isoform X1	Cicer arietinum	0.001597	2.978
CL1.Contig865	5969	gi|357436101|ref|XP_003588326.1|	93.89	ATP synthase subunit alpha	Medicago truncatula	0	2.978
CL711.Contig1	1707	gi|356530403|ref|XP_003533771.1|	89.64	PREDICTED: eukaryotic initiation factor 4A-15-like isoform 2	Glycine max	0.001468	2.971
CL1241.Contig1	823	#N/A	#N/A	#N/A	#N/A	0.001232	2.964
CL903.Contig1	832	gi|449457899|ref|XP_004146685.1|	85.23	PREDICTED: omega-6 fatty acid desaturase, chloroplastic-like	Cucumis sativus	0.001316	2.963
CL1.Contig422	1112	gi|356551351|ref|XP_003544039.1|	97.85	PREDICTED: uncharacterized protein LOC100808477	Glycine max	7.23e-14	2.96
CL1.Contig632	474	gi|502183264|ref|XP_004517099.1|	100	PREDICTED: uncharacterized protein LOC101501908	Cicer arietinum	2.257e-05	2.948
CL1.Contig391	2455	gi|357488217|ref|XP_003614396.1|	84.06	hypothetical protein MTR_5g051150	Medicago truncatula	0	2.931
CL674.Contig1	469	gi|356566559|ref|XP_003551498.1|	93.15	PREDICTED: probable E3 ubiquitin-protein ligase HERC1-like	Glycine max	2.259e-05	2.921
CL508.Contig1	1311	gi|351721533|ref|NP_001238492.1|	79.8	cysteine-rich protein precursor	Glycine max	0.003669	2.92
Contig3142_DT	468	gi|357466995|ref|XP_003603782.1|	77.05	GDSL esterase/lipase EXL3	Medicago truncatula	2.298e-05	2.912
Contig1950_DT	520	gi|372450125|ref|YP_005090164.1|	12	atpF gene product (chloroplast)	Ricinus communis	7.567e-10	2.888
CL1.Contig905	7581	gi|357488189|ref|XP_003614382.1|	65.58	hypothetical protein MTR_5g050970	Medicago truncatula	0	2.883
CL175.Contig1	1235	gi|357506983|ref|XP_003623780.1|	50.63	Cytochrome P450	Medicago truncatula	0.003485	2.859
CL1.Contig840	2756	gi|357488189|ref|XP_003614382.1|	82.14	hypothetical protein MTR_5g050970	Medicago truncatula	0	2.853
CL1.Contig15	1158	gi|356547811|ref|XP_003542299.1|	93.75	PREDICTED: uncharacterized protein LOC100804383	Glycine max	0	2.851
CL1.Contig451	722	gi|356551348|ref|XP_003544038.1|	98.21	PREDICTED: uncharacterized protein LOC100807410	Glycine max	2.586e-10	2.851
CL1.Contig718	1144	gi|356508829|ref|XP_003523156.1|	78.03	PREDICTED: uncharacterized protein LOC100787932	Glycine max	2.332e-05	2.85
CL810.Contig1	685	gi|502175956|ref|XP_004515772.1|	71.35	PREDICTED: UDP-glucuronate 4-epimerase 5-like	Cicer arietinum	2.271e-05	2.849
CL826.Contig1	1213	gi|356504601|ref|XP_003521084.1|	85.6	PREDICTED: chaperone protein dnaJ 2-like	Glycine max	0.003317	2.849
CL1.Contig902	6049	gi|357488209|ref|XP_003614392.1|	81.75	hypothetical protein MTR_5g051110	Medicago truncatula	0	2.847
CL905.Contig1	1244	gi|225433255|ref|XP_002285452.1|	88.31	PREDICTED: U-box domain-containing protein 72	Vitis vinifera	0.0001357	2.835
Contig2348_DT	227	gi|358249078|ref|NP_001240245.1|	93.1	ribulose bisphosphate carboxylase/oxygenase activase, chloroplastic-like	Glycine max	2.279e-05	2.835
CL1.Contig716	1032	gi|356571680|ref|XP_003554002.1|	64.68	PREDICTED: thioredoxin-like 1-1, chloroplastic-like	Glycine max	3.417e-06	2.829
CL1.Contig555	1251	gi|357488207|ref|XP_003614391.1|	77.37	Tar1p	Medicago truncatula	0	2.814
CL1.Contig482	3308	gi|358348842|ref|XP_003638451.1|	92.21	hypothetical protein MTR_132s0010, partial	Medicago truncatula	4.385e-11	2.813
CL88.Contig1	1131	gi|350537481|ref|NP_001234807.1|	81.07	beta-tubulin	Solanum lycopersicum	0.00281	2.806
CL1103.Contig1	779	gi|356570259|ref|XP_003553307.1|	85.79	PREDICTED: lysosomal alpha-mannosidase-like	Glycine max	0.0003408	2.805
CL1.Contig781	3461	gi|357488189|ref|XP_003614382.1|	73.83	hypothetical protein MTR_5g050970	Medicago truncatula	2.106e-09	2.799
CL1.Contig539	1620	gi|358346026|ref|XP_003637074.1|	62.4	Cell wall-associated hydrolase, partial	Medicago truncatula	3.669e-13	2.786
CL1.Contig678	2451	gi|225437708|ref|XP_002280106.1|	96.17	PREDICTED: S-adenosylmethionine synthase 5	Vitis vinifera	3.05e-09	2.784
Contig1187_DT	967	gi|356542907|ref|XP_003539906.1|	87.18	PREDICTED: 3'-hydroxy-N-methyl-(S)-coclaurine 4'-O-methyltransferase-like	Glycine max	0	2.78
CL46.Contig1	1521	gi|356495127|ref|XP_003516432.1|	92.86	PREDICTED: alpha-1,4-glucan-protein synthase [UDP-forming]-like	Glycine max	0.004607	2.769
CL1.Contig685	958	gi|359476412|ref|XP_002272657.2|	97.18	PREDICTED: serine/arginine-rich splicing factor 7-like isoform 1	Vitis vinifera	1.078e-07	2.768
CL1.Contig922	6541	gi|357488215|ref|XP_003614395.1|	93.81	hypothetical protein MTR_5g051140	Medicago truncatula	0	2.767
Contig2053_DT	869	gi|356555678|ref|XP_003546157.1|	97.08	PREDICTED: aminomethyltransferase, mitochondrial-like	Glycine max	3.051e-08	2.761
CL1.Contig431	611	gi|357488199|ref|XP_003614387.1|	93.22	RRNA intron-encoded homing endonuclease	Medicago truncatula	4.466e-14	2.742
CL1.Contig511	1196	gi|356567848|ref|XP_003552127.1|	84	PREDICTED: oleoyl-acyl carrier protein thioesterase, chloroplastic-like	Glycine max	0	2.725
CL1275.Contig1	437	gi|502136156|ref|XP_004502579.1|	93.79	PREDICTED: alcohol dehydrogenase 1-like	Cicer arietinum	2.801e-05	2.72
CL1.Contig842	4656	gi|356571326|ref|XP_003553829.1|	71.04	PREDICTED: putative phospholipid-transporting ATPase 8-like	Glycine max	2.445e-07	2.706
Contig508_DT	2189	gi|525314493|ref|NP_001266035.1|	95.33	inositol-3-phosphate synthase-like	Cicer arietinum	6.018e-07	2.685
CL1262.Contig1	529	gi|255544760|ref|XP_002513441.1|	73.91	lipoxygenase, putative	Ricinus communis	0.001083	2.682
CL805.Contig1	528	gi|502107053|ref|XP_004493141.1|	86.57	PREDICTED: thioredoxin-like 1-1, chloroplastic-like	Cicer arietinum	0.001085	2.677
CL1.Contig182	2100	gi|357488213|ref|XP_003614394.1|	66.67	hypothetical protein MTR_5g051130	Medicago truncatula	0	2.677
CL303.Contig1	756	gi|502124848|ref|XP_004498697.1|	73.27	PREDICTED: probable peptide transporter At1g52190-like, partial	Cicer arietinum	0.0004551	2.676
CL1.Contig778	2956	gi|357488191|ref|XP_003614383.1|	80.49	hypothetical protein MTR_5g051000	Medicago truncatula	0	2.674
CL1.Contig794	3167	gi|357488189|ref|XP_003614382.1|	76.47	hypothetical protein MTR_5g050970	Medicago truncatula	0	2.667
Contig469_DT	874	gi|358349383|ref|XP_003638717.1|	96.77	Cell wall-associated hydrolase	Medicago truncatula	1.226e-06	2.661
CL481.Contig1	1055	gi|351724363|ref|NP_001236799.1|	74.55	GmCK1p	Glycine max	0.001143	2.659
CL1.Contig836	4046	gi|357443997|ref|XP_003592276.1|	78.91	Tripeptidyl-peptidase	Medicago truncatula	8.261e-07	2.659
CL1.Contig461	1452	gi|357488207|ref|XP_003614391.1|	96.61	Tar1p	Medicago truncatula	5.254e-07	2.649
CL310.Contig1	527	gi|356517883|ref|XP_003527615.1|	61.11	PREDICTED: uncharacterized protein LOC100815079	Glycine max	0.001182	2.646
CL1.Contig926	12138	gi|356575355|ref|XP_003555807.1|	92.79	PREDICTED: calreticulin-like	Glycine max	0	2.644
CL1.Contig822	3585	gi|357488193|ref|XP_003614384.1|	88.62	hypothetical protein MTR_5g051010	Medicago truncatula	0	2.64
CL1.Contig661	342	#N/A	#N/A	#N/A	#N/A	0	2.639
CL1127.Contig1	526	gi|356538283|ref|XP_003537633.1|	99.24	PREDICTED: transformation/transcription domain-associated protein-like	Glycine max	0.001235	2.628
Contig1211_DT	1110	gi|351722069|ref|NP_001237487.1|	48.84	abscisic stress ripening-like protein	Glycine max	4.18e-06	2.617
CL31.Contig1	2674	gi|356564712|ref|XP_003550593.1|	76.89	PREDICTED: serine/threonine-protein phosphatase 4 regulatory subunit 3-like	Glycine max	0.007552	2.616
CL1.Contig189	801	gi|357488213|ref|XP_003614394.1|	77.65	hypothetical protein MTR_5g051130	Medicago truncatula	0	2.602
CL1.Contig515	1482	gi|357488207|ref|XP_003614391.1|	83.58	Tar1p	Medicago truncatula	0.0005315	2.601
CL1.Contig52	740	gi|357488217|ref|XP_003614396.1|	51.57	hypothetical protein MTR_5g051150	Medicago truncatula	0.0005447	2.593
CL1.Contig694	1470	gi|357488189|ref|XP_003614382.1|	80.22	hypothetical protein MTR_5g050970	Medicago truncatula	0	2.588
CL1.Contig165	600	gi|356547715|ref|XP_003542256.1|	84.62	PREDICTED: uncharacterized protein LOC100793251	Glycine max	0	2.583
CL1.Contig523	2099	gi|357488193|ref|XP_003614384.1|	90.72	hypothetical protein MTR_5g051010	Medicago truncatula	0	2.58
CL1.Contig193	619	gi|255582650|ref|XP_002532104.1|	92.73	AMP deaminase, putative	Ricinus communis	3.475e-05	2.575
CL1.Contig874	6814	gi|357488217|ref|XP_003614396.1|	93.97	hypothetical protein MTR_5g051150	Medicago truncatula	0	2.567
CL420.Contig1	410	gi|502126011|ref|XP_004499147.1|	78.65	PREDICTED: random slug protein 5-like isoform X2	Cicer arietinum	3.567e-05	2.562
CL1248.Contig1	521	gi|225443918|ref|XP_002271548.1|	88.04	PREDICTED: transcription factor TCP2-like	Vitis vinifera	0.001494	2.555
Contig498_DT	519	gi|357458593|ref|XP_003599577.1|	79.31	hypothetical protein MTR_3g035650	Medicago truncatula	0.00156	2.538
CL1.Contig178	580	gi|357488207|ref|XP_003614391.1|	72.18	Tar1p	Medicago truncatula	5.711e-11	2.527
CL1.Contig613	1631	gi|358348842|ref|XP_003638451.1|	91.74	hypothetical protein MTR_132s0010, partial	Medicago truncatula	0	2.527
CL156.Contig1	1551	gi|356528560|ref|XP_003532869.1|	79.64	PREDICTED: vicianin hydrolase-like	Glycine max	0.001667	2.511
CL737.Contig1	515	#N/A	#N/A	#N/A	#N/A	0.001653	2.507
CL305.Contig1	1320	gi|356517002|ref|XP_003527179.1|	94.63	PREDICTED: signal recognition particle receptor subunit alpha-like	Glycine max	0.002837	2.494
Contig6666_DT	200	#N/A	#N/A	#N/A	#N/A	4.538e-05	2.486
CL108.Contig1	684	gi|502158005|ref|XP_004510990.1|	89.43	PREDICTED: carotenoid 9,10(9',10')-cleavage dioxygenase 1-like isoform X1	Cicer arietinum	4.261e-08	2.477
CL929.Contig1	2271	gi|356531651|ref|XP_003534390.1|	97.85	PREDICTED: 50S ribosomal protein L1, chloroplastic-like	Glycine max	1.88e-07	2.474
CL675.Contig1	786	gi|356553373|ref|XP_003545031.1|	92.81	PREDICTED: small nuclear ribonucleoprotein-associated protein B'-like	Glycine max	4.577e-05	2.457
CL1.Contig854	7755	gi|357488189|ref|XP_003614382.1|	83.98	hypothetical protein MTR_5g050970	Medicago truncatula	0	2.453
CL1.Contig755	2806	gi|357488225|ref|XP_003614400.1|	67.32	Cytochrome P450 likeTBP	Medicago truncatula	2.933e-15	2.45
CL1.Contig389	614	gi|358346026|ref|XP_003637074.1|	96.97	Cell wall-associated hydrolase, partial	Medicago truncatula	1.545e-09	2.429
CL263.Contig1	704	gi|351720770|ref|NP_001238723.1|	76.54	uncharacterized protein LOC100499710 precursor	Glycine max	0.0007855	2.427
CL1.Contig741	3740	gi|357488207|ref|XP_003614391.1|	69.11	Tar1p	Medicago truncatula	2.074e-12	2.415
CL4.Contig2	1230	gi|356552330|ref|XP_003544521.1|	73.24	PREDICTED: uncharacterized protein LOC100813135	Glycine max	5.317e-06	2.412
CL1.Contig162	911	gi|357488189|ref|XP_003614382.1|	92.16	hypothetical protein MTR_5g050970	Medicago truncatula	4.82e-06	2.41
CL1.Contig332	1344	gi|357488189|ref|XP_003614382.1|	95.37	hypothetical protein MTR_5g050970	Medicago truncatula	0	2.41
Contig1848_DT	451	gi|357513085|ref|XP_003626831.1|	46.03	Defensin-like protein	Medicago truncatula	4.339e-06	2.409
CL1.Contig248	831	gi|356547811|ref|XP_003542299.1|	92.86	PREDICTED: uncharacterized protein LOC100804383	Glycine max	1.265e-05	2.406
CL147.Contig1	2108	gi|356569000|ref|XP_003552695.1|	97.79	PREDICTED: heat shock cognate 70 kDa protein-like	Glycine max	8.808e-08	2.405
CL752.Contig1	697	gi|363808362|ref|NP_001241999.1|	98.22	uncharacterized protein LOC100781599	Glycine max	0.0008482	2.395
CL1.Contig140	1016	gi|356547811|ref|XP_003542299.1|	77.92	PREDICTED: uncharacterized protein LOC100804383	Glycine max	3.601e-06	2.394
CL1.Contig701	1472	gi|357488211|ref|XP_003614393.1|	82.5	hypothetical protein MTR_5g051120	Medicago truncatula	1.51e-15	2.385
CL1.Contig586	1374	gi|357488201|ref|XP_003614388.1|	44.98	hypothetical protein MTR_5g051050, partial	Medicago truncatula	2.219e-06	2.383
CL1.Contig912	14946	gi|511943654|ref|YP_008082713.1|	100	photosystem II protein D1	Prinsepia utilis	0	2.383
Contig819_CK	918	gi|357493195|ref|XP_003616886.1|	90.34	1-aminocyclopropane-1-carboxylate oxidase	Medicago truncatula	6.396e-11	2.38
CL1.Contig517	1605	gi|449474899|ref|XP_004154316.1|	92.78	PREDICTED: uncharacterized protein LOC101218508, partial	Cucumis sativus	1.646e-06	2.379
CL36.Contig1	1574	gi|159466892|ref|XP_001691632.1|	78.88	beta subunit of mitochondrial ATP synthase	Chlamydomonas reinhardtii	0.000624	2.378
CL1.Contig209	429	gi|357488201|ref|XP_003614388.1|	56.1	hypothetical protein MTR_5g051050, partial	Medicago truncatula	4.584e-14	2.378
CL1145.Contig1	495	gi|225454012|ref|XP_002280922.1|	85.54	PREDICTED: 3-phosphoshikimate 1-carboxyvinyltransferase, chloroplastic	Vitis vinifera	0.002167	2.377
CL584.Contig1	871	gi|356553317|ref|XP_003545003.1|	87.66	PREDICTED: BTB/POZ domain-containing protein At2g30600-like	Glycine max	0.0004378	2.372
CL1.Contig203	977	gi|253760055|ref|XP_002488965.1|	69.33	hypothetical protein SORBIDRAFT_1138s002030	Sorghum bicolor	2.526e-10	2.37
CL211.Contig1	1879	gi|476507701|ref|YP_007516927.1|	88.7	ATPase subunit 1 (mitochondrion)	Glycine max	0.001179	2.368
CL1.Contig240	8093	gi|357488189|ref|XP_003614382.1|	80.48	hypothetical protein MTR_5g050970	Medicago truncatula	0	2.367
CL1050.Contig1	687	gi|502161332|ref|XP_004512125.1|	97.45	PREDICTED: 60S ribosomal protein L8-like	Cicer arietinum	0.0009	2.362
Contig1290_DT	846	gi|356577534|ref|XP_003556879.1|	73.81	PREDICTED: isoprene synthase, chloroplastic-like	Glycine max	7.84e-07	2.336
Contig6644_DT	125	#N/A	#N/A	#N/A	#N/A	1.209e-06	2.336
CL1.Contig383	2220	gi|358348842|ref|XP_003638451.1|	95.29	hypothetical protein MTR_132s0010, partial	Medicago truncatula	5.824e-06	2.317
CL1.Contig847	4649	gi|357488201|ref|XP_003614388.1|	78.87	hypothetical protein MTR_5g051050, partial	Medicago truncatula	1.06e-08	2.315
CL1.Contig82	1027	gi|357488199|ref|XP_003614387.1|	81.7	RRNA intron-encoded homing endonuclease	Medicago truncatula	0.0003191	2.314
CL1077.Contig1	788	gi|358348023|ref|XP_003638049.1|	90.65	ATP-binding cassette sub-family F member	Medicago truncatula	0.006388	2.307
CL1084.Contig1	1023	gi|356574052|ref|XP_003555166.1|	73.24	PREDICTED: DEAD-box ATP-dependent RNA helicase 3, chloroplastic-like	Glycine max	0.000328	2.305
CL224.Contig1	2457	gi|356563813|ref|XP_003550153.1|	88.77	PREDICTED: RING finger and CHY zinc finger domain-containing protein 1-like	Glycine max	2.955e-06	2.305
CL1.Contig823	3231	gi|356547811|ref|XP_003542299.1|	70.73	PREDICTED: uncharacterized protein LOC100804383	Glycine max	0	2.296
Contig6607_DT	107	#N/A	#N/A	#N/A	#N/A	3.32e-07	2.294
CL1.Contig892	6348	gi|357488209|ref|XP_003614392.1|	86.5	hypothetical protein MTR_5g051110	Medicago truncatula	6.507e-14	2.271
CL21.Contig1	1345	gi|356508410|ref|XP_003522950.1|	56.57	PREDICTED: uncharacterized protein LOC100812174	Glycine max	0.0002076	2.27
CL1205.Contig1	481	#N/A	#N/A	#N/A	#N/A	0.002893	2.268
CL1.Contig784	3506	gi|502112997|ref|XP_004494509.1|	87.43	PREDICTED: aspartic proteinase-like isoform X2	Cicer arietinum	1.875e-07	2.256
CL1.Contig850	3832	gi|356547811|ref|XP_003542299.1|	97.3	PREDICTED: uncharacterized protein LOC100804383	Glycine max	5.651e-11	2.243
CL726.Contig1	650	gi|225445206|ref|XP_002284313.1|	90.26	PREDICTED: aspartate aminotransferase, cytoplasmic	Vitis vinifera	0.001164	2.237
CL623.Contig1	475	gi|356526625|ref|XP_003531917.1|	80.49	PREDICTED: probable importin-7 homolog	Glycine max	0.003131	2.235
CL1.Contig25	1971	gi|357488213|ref|XP_003614394.1|	86.57	hypothetical protein MTR_5g051130	Medicago truncatula	0	2.233
Contig2621_DT	1131	gi|356509409|ref|XP_003523442.1|	91.67	PREDICTED: chlorophyllide a oxygenase, chloroplastic-like	Glycine max	0.001927	2.229
Contig2388_DT	1229	gi|356500497|ref|XP_003519068.1|	88.44	PREDICTED: GTP-binding protein TypA/BipA homolog	Glycine max	0.0001393	2.227
Contig7078_DT	64	#N/A	#N/A	#N/A	#N/A	4.787e-10	2.222
Contig192_CK	719	gi|357467743|ref|XP_003604156.1|	97.06	Cell wall-associated hydrolase	Medicago truncatula	1.808e-11	2.216
CL1.Contig867	6917	gi|224120498|ref|XP_002331062.1|	98.36	vacuolar H+-translocating inorganic pyrophosphatase	Populus trichocarpa	1.341e-06	2.214
CL1.Contig100	768	gi|357488199|ref|XP_003614387.1|	78.85	RRNA intron-encoded homing endonuclease	Medicago truncatula	0.008365	2.2
CL980.Contig1	768	gi|502109502|ref|XP_004493661.1|	91.76	PREDICTED: preprotein translocase subunit SCY2, chloroplastic-like isoform X1	Cicer arietinum	0.008386	2.199
CL1.Contig681	1405	gi|502129194|ref|XP_004500218.1|	91.07	PREDICTED: pre-mRNA-splicing factor cwc22-like	Cicer arietinum	0.00355	2.193
CL1.Contig776	2202	gi|358346026|ref|XP_003637074.1|	70.81	Cell wall-associated hydrolase, partial	Medicago truncatula	2.299e-13	2.192
CL1.Contig404	554	gi|356551334|ref|XP_003544031.1|	97.83	PREDICTED: uncharacterized protein LOC100803684	Glycine max	0	2.189
CL1278.Contig1	466	gi|502151481|ref|XP_004508462.1|	90.57	PREDICTED: probable galactinol--sucrose galactosyltransferase 6-like isoform X2	Cicer arietinum	0.003631	2.182
CL1.Contig292	679	gi|358346026|ref|XP_003637074.1|	70.13	Cell wall-associated hydrolase, partial	Medicago truncatula	0	2.171
Contig808_DT	920	gi|356562846|ref|XP_003549679.1|	93.39	PREDICTED: geranylgeranyl diphosphate reductase, chloroplastic-like	Glycine max	0.0003623	2.17
CL388.Contig1	625	gi|356527461|ref|XP_003532329.1|	75.61	PREDICTED: 2,3-dimethylmalate lyase-like	Glycine max	0.001323	2.163
CL360.Contig1	462	gi|357449029|ref|XP_003594790.1|	97.73	Calmodulin-binding transcription activator	Medicago truncatula	0.003828	2.162
CL280.Contig1	461	gi|356546657|ref|XP_003541740.1|	71.24	PREDICTED: polyphenol oxidase A1, chloroplastic-like	Glycine max	0.003906	2.156
CL131.Contig1	863	gi|225435772|ref|XP_002285729.1|	88.18	PREDICTED: uncharacterized protein LOC100267227 isoform 1	Vitis vinifera	0.0002684	2.15
CL787.Contig1	718	gi|502108262|ref|XP_004493430.1|	69.61	PREDICTED: probable calcium-binding protein CML36-like	Cicer arietinum	2.353e-06	2.143
CL474.Contig1	749	gi|356572637|ref|XP_003554474.1|	86.6	PREDICTED: 33 kDa ribonucleoprotein, chloroplastic-like	Glycine max	0.009376	2.139
CL1.Contig929	13647	gi|502166466|ref|XP_004513901.1|	97.48	PREDICTED: chlorophyll a-b binding protein P4, chloroplastic-like	Cicer arietinum	1.807e-13	2.131
Contig301_DT	1193	gi|357515297|ref|XP_003627937.1|	62.5	hypothetical protein MTR_8g040260	Medicago truncatula	3.33e-07	2.127
Contig1966_CK	761	gi|356551334|ref|XP_003544031.1|	97.73	PREDICTED: uncharacterized protein LOC100803684	Glycine max	0.0007085	2.127
CL1.Contig111	1197	gi|357488211|ref|XP_003614393.1|	67.83	hypothetical protein MTR_5g051120	Medicago truncatula	6.064e-06	2.122
Contig1428_DT	614	gi|57013942|ref|YP_173415.1|	95.52	hypothetical protein NitaMp073 (mitochondrion)	Nicotiana tabacum	2.141e-05	2.121
CL145.Contig1	1366	gi|255571945|ref|XP_002526914.1|	66.4	glutamate synthase, putative	Ricinus communis	0.004535	2.113
CL160.Contig1	1197	gi|356564960|ref|XP_003550713.1|	78.01	PREDICTED: uncharacterized protein LOC100816395	Glycine max	0.007241	2.112
CL1.Contig853	5127	gi|511943574|ref|YP_008081866.1|	93.89	photosystem II Q(b) protein D1 (chloroplast)	Cymbidium mannii	0.0005058	2.104
CL879.Contig1	713	gi|356508331|ref|XP_003522911.1|	80.43	PREDICTED: uncharacterized protein LOC100791287	Glycine max	0.0005468	2.102
CL1.Contig14	659	gi|356545584|ref|XP_003541219.1|	100	PREDICTED: uncharacterized protein LOC100796402	Glycine max	0.0003344	2.098
CL759.Contig1	1189	gi|356500876|ref|XP_003519256.1|	95.07	PREDICTED: asparagine synthetase, root [glutamine-hydrolyzing]-like	Glycine max	0.007599	2.094
CL1.Contig97	1145	gi|356545584|ref|XP_003541219.1|	100	PREDICTED: uncharacterized protein LOC100796402	Glycine max	0	2.086
CL220.Contig1	897	gi|356568589|ref|XP_003552493.1|	78.62	PREDICTED: uncharacterized protein LOC100814825	Glycine max	0.0049	2.082
CL525.Contig1	130	#N/A	#N/A	#N/A	#N/A	3.733e-12	2.078
CL824.Contig1	598	gi|356511213|ref|XP_003524323.1|	75.68	PREDICTED: uncharacterized protein LOC100788122	Glycine max	0.001727	2.071
CL1.Contig704	1788	#N/A	#N/A	#N/A	#N/A	4.91e-10	2.071
CL924.Contig2	974	gi|356559047|ref|XP_003547813.1|	92.83	PREDICTED: uncharacterized protein LOC100775540	Glycine max	0.0001395	2.066
CL84.Contig1	1038	gi|502106246|ref|XP_004492897.1|	99.11	PREDICTED: V-type proton ATPase subunit B 1-like	Cicer arietinum	0.002811	2.06
CL1.Contig855	3328	gi|358346026|ref|XP_003637074.1|	70.64	Cell wall-associated hydrolase, partial	Medicago truncatula	9.15e-11	2.059
CL1.Contig354	3290	gi|386800836|ref|YP_006303490.1|	98.4	photosystem I P700 apoprotein A2 (chloroplast)	Gossypium gossypioides	3.458e-05	2.057
CL207.Contig1	1356	#N/A	#N/A	#N/A	#N/A	2.656e-05	2.051
CL212.Contig1	1429	gi|356504424|ref|XP_003520996.1|	71.25	PREDICTED: transcription factor GLABRA 3-like	Glycine max	0.0002094	2.049
CL1212.Contig1	575	gi|357481531|ref|XP_003611051.1|	43	Transcription factor	Medicago truncatula	0.001771	2.03
Contig429_DT	730	gi|357467743|ref|XP_003604156.1|	96.72	Cell wall-associated hydrolase	Medicago truncatula	0	2.03
CL1.Contig221	564	gi|357479879|ref|XP_003610225.1|	90	hypothetical protein MTR_4g129340	Medicago truncatula	0.001627	2.023
CL12.Contig1	1307	gi|356508051|ref|XP_003522775.1|	59.66	PREDICTED: purine permease 1-like	Glycine max	0.005809	2.021
CL1.Contig468	706	gi|356551334|ref|XP_003544031.1|	98.15	PREDICTED: uncharacterized protein LOC100803684	Glycine max	9.407e-07	2.021
Contig706_DT	435	gi|358346026|ref|XP_003637074.1|	100	Cell wall-associated hydrolase, partial	Medicago truncatula	0.005805	2.019
CL1.Contig525	831	gi|357479879|ref|XP_003610225.1|	72.31	hypothetical protein MTR_4g129340	Medicago truncatula	6.488e-05	2.018
CL335.Contig1	434	gi|502126455|ref|XP_004499313.1|	78.48	PREDICTED: glutathione S-transferase F8, chloroplastic-like	Cicer arietinum	0.005809	2.017
CL677.Contig1	1239	gi|356535643|ref|XP_003536354.1|	92.28	PREDICTED: aquaporin PIP2-2-like isoform 2	Glycine max	0.0002533	2.01
CL1.Contig33	1239	gi|356545578|ref|XP_003541216.1|	100	PREDICTED: uncharacterized protein LOC100794300, partial	Glycine max	2.126e-09	2.01
Contig2111_DT	1174	gi|356525985|ref|XP_003531600.1|	85.77	PREDICTED: linoleate 9S-lipoxygenase-like	Glycine max	0.0001639	2.01
CL1.Contig310	1093	gi|357488207|ref|XP_003614391.1|	96.61	Tar1p	Medicago truncatula	0.001514	2.009
CL1.Contig782	3434	gi|357488189|ref|XP_003614382.1|	75.41	hypothetical protein MTR_5g050970	Medicago truncatula	1.751e-07	2.008
Contig550_CK	816	gi|356553956|ref|XP_003545316.1|	88.24	PREDICTED: oxygen-evolving enhancer protein 2-2, chloroplastic-like	Glycine max	0.0002381	2.007
CL734.Contig1	543	gi|356544173|ref|XP_003540529.1|	80.26	PREDICTED: zinc finger CCCH domain-containing protein 30-like	Glycine max	0.00149	2.006
CL1.Contig553	2025	gi|357488189|ref|XP_003614382.1|	68.33	hypothetical protein MTR_5g050970	Medicago truncatula	6.942e-07	2.005
CL1.Contig330	674	gi|358348842|ref|XP_003638451.1|	73.56	hypothetical protein MTR_132s0010, partial	Medicago truncatula	6.935e-07	2.004
CL14.Contig2	648	gi|357474763|ref|XP_003607667.1|	96.59	Multidrug resistance protein ABC transporter family	Medicago truncatula	1.183e-06	-2.001
CL1.Contig146	1438	gi|358346026|ref|XP_003637074.1|	89.13	Cell wall-associated hydrolase, partial	Medicago truncatula	0.004002	-2.002
Contig1279_CK	772	gi|351723033|ref|NP_001235473.1|	63.89	uncharacterized protein LOC100306467	Glycine max	0.0001675	-2.002
CL1.Contig516	1298	gi|357488207|ref|XP_003614391.1|	80.39	Tar1p	Medicago truncatula	0	-2.006
CL1035.Contig1	786	gi|356566931|ref|XP_003551678.1|	75.34	PREDICTED: golgin candidate 3-like	Glycine max	0.008299	-2.007
CL143.Contig1	1030	gi|15234169|ref|NP_193652.1|	77.66	nine-cis-epoxycarotenoid dioxygenase 4	Arabidopsis thaliana	0.002758	-2.008
Contig1147_DT	1797	gi|359806638|ref|NP_001241277.1|	97.4	uncharacterized protein LOC100805310	Glycine max	0	-2.008
CL1170.Contig1	504	gi|502141674|ref|XP_004504587.1|	94.44	PREDICTED: 40S ribosomal protein S17-like	Cicer arietinum	0.002382	-2.017
CL679.Contig1	504	gi|357510677|ref|XP_003625627.1|	85.39	Aquaporin PIP2-1	Medicago truncatula	0.002382	-2.017
CL384.Contig1	503	gi|224115580|ref|XP_002317071.1|	63.22	predicted protein	Populus trichocarpa	0.002346	-2.018
Contig4032_CK	388	#N/A	#N/A	#N/A	#N/A	0.007307	-2.021
CL1.Contig789	3033	gi|357488207|ref|XP_003614391.1|	82.46	Tar1p	Medicago truncatula	0	-2.031
Contig794_CK	707	gi|356571336|ref|XP_003553834.1|	84.25	PREDICTED: carbonic anhydrase, chloroplastic-like isoform 2	Glycine max	5.301e-05	-2.039
CL20.Contig1	1675	gi|356548959|ref|XP_003542866.1|	91.15	PREDICTED: ATP synthase gamma chain, chloroplastic-like isoform 4	Glycine max	7.434e-05	-2.058
Contig107_CK	750	gi|357492397|ref|XP_003616487.1|	68.29	Metallocarboxypeptidase inhibitor	Medicago truncatula	0.005193	-2.06
Contig4779_CK	375	gi|356564083|ref|XP_003550286.1|	86.96	PREDICTED: uncharacterized protein LOC100785919	Glycine max	0.005117	-2.062
CL1.Contig735	2613	gi|460366044|ref|XP_004228903.1|	99.03	PREDICTED: photosystem II CP47 chlorophyll apoprotein-like	Solanum lycopersicum	0	-2.063
CL361.Contig1	374	gi|502091088|ref|XP_004489438.1|	93.22	PREDICTED: uncharacterized protein LOC101501645	Cicer arietinum	0.005012	-2.064
CL923.Contig1	1796	gi|356531387|ref|XP_003534259.1|	68.18	PREDICTED: uncharacterized protein LOC100782361	Glycine max	0.001716	-2.064
CL1.Contig149	1495	gi|358346026|ref|XP_003637074.1|	60.93	Cell wall-associated hydrolase, partial	Medicago truncatula	0	-2.067
CL63.Contig1	1103	gi|356568441|ref|XP_003552419.1|	90.95	PREDICTED: chlorophyll a-b binding protein CP29.3, chloroplastic-like	Glycine max	1.157e-11	-2.076
CL213.Contig1	1574	gi|356568028|ref|XP_003552216.1|	94.59	PREDICTED: fructose-1,6-bisphosphatase, chloroplastic-like	Glycine max	1.161e-06	-2.079
CL7.Contig2	964	gi|358346026|ref|XP_003637074.1|	100	Cell wall-associated hydrolase, partial	Medicago truncatula	3.878e-11	-2.08
CL1.Contig915	5200	gi|358346026|ref|XP_003637074.1|	68.79	Cell wall-associated hydrolase, partial	Medicago truncatula	0	-2.084
CL791.Contig1	732	gi|356520375|ref|XP_003528838.1|	92.59	PREDICTED: probable polygalacturonase-like	Glycine max	0.004097	-2.087
CL760.Contig1	410	gi|470133521|ref|XP_004302614.1|	90.32	PREDICTED: macrophage migration inhibitory factor homolog isoform 2	Fragaria vesca subsp. vesca	0.0004539	-2.091
Contig1662_CK	364	gi|356554092|ref|XP_003545383.1|	85.15	PREDICTED: ATP-dependent zinc metalloprotease FTSH 5, mitochondrial-like	Glycine max	0.003868	-2.093
CL1.Contig143	1028	gi|356561476|ref|XP_003549007.1|	100	PREDICTED: uncharacterized protein LOC100791537	Glycine max	2.933e-15	-2.095
CL918.Contig1	1327	gi|356528667|ref|XP_003532921.1|	87.06	PREDICTED: uncharacterized protein LOC100799118	Glycine max	0.00563	-2.106
CL1.Contig675	2079	gi|356525146|ref|XP_003531188.1|	90.79	PREDICTED: F-box/kelch-repeat protein At1g67480-like	Glycine max	2.999e-05	-2.111
CL862.Contig1	594	gi|356549526|ref|XP_003543144.1|	72.73	PREDICTED: uncharacterized protein LOC100812939	Glycine max	2.999e-05	-2.111
Contig439_CK	714	gi|356547811|ref|XP_003542299.1|	96.52	PREDICTED: uncharacterized protein LOC100804383	Glycine max	0.003203	-2.112
CL1.Contig576	725	gi|253759791|ref|XP_002488947.1|	90.59	hypothetical protein SORBIDRAFT_1368s002010, partial	Sorghum bicolor	1.223e-12	-2.114
CL1.Contig881	5351	gi|358346026|ref|XP_003637074.1|	51.75	Cell wall-associated hydrolase, partial	Medicago truncatula	0	-2.118
CL1.Contig843	4305	gi|357471509|ref|XP_003606039.1|	98.03	Photosystem II CP43 chlorophyll apoprotein	Medicago truncatula	0	-2.123
Contig3615_CK	605	gi|357520365|ref|XP_003630471.1|	67.33	Protein tolB	Medicago truncatula	0.0091	-2.123
CL921.Contig1	1848	gi|502134010|ref|XP_004501969.1|	92.17	PREDICTED: protein argonaute 4-like	Cicer arietinum	0.001882	-2.127
Contig4583_CK	350	gi|356525116|ref|XP_003531173.1|	92.79	PREDICTED: probable beta-1,3-galactosyltransferase 20-like	Glycine max	0.00271	-2.127
Contig1661_CK	602	gi|502097622|ref|XP_004491037.1|	75.49	PREDICTED: protein EARLY RESPONSIVE TO DEHYDRATION 15-like	Cicer arietinum	0.00878	-2.128
CL1.Contig695	1558	gi|13518440|ref|NP_084800.1|	94.87	ATP synthase CF0 A subunit (chloroplast)	Lotus japonicus	0.0005101	-2.129
CL1.Contig730	2274	gi|356551334|ref|XP_003544031.1|	63.84	PREDICTED: uncharacterized protein LOC100803684	Glycine max	0	-2.129
CL23.Contig1	1180	gi|502162581|ref|XP_004512548.1|	67.72	PREDICTED: uncharacterized protein LOC101506159 isoform X2	Cicer arietinum	0.0006798	-2.132
CL531.Contig1	696	gi|356532968|ref|XP_003535041.1|	84.4	PREDICTED: uncharacterized protein LOC100820306	Glycine max	0.002542	-2.134
Contig911_CK	1037	gi|356497516|ref|XP_003517606.1|	91.38	PREDICTED: presequence protease 2, chloroplastic/mitochondrial-like	Glycine max	0.002413	-2.139
CL1.Contig415	2673	gi|356547811|ref|XP_003542299.1|	98.53	PREDICTED: uncharacterized protein LOC100804383	Glycine max	8.282e-13	-2.141
CL1.Contig428	546	gi|357488185|ref|XP_003614380.1|	98.41	Cytochrome P450 likeTBP	Medicago truncatula	0	-2.143
Contig2278_CK	594	gi|351726870|ref|NP_001237397.1|	78.91	uncharacterized protein LOC100500140	Glycine max	0.00765	-2.148
CL1.Contig768	3961	gi|357436123|ref|XP_003588337.1|	61.97	Ribosomal protein S10	Medicago truncatula	0	-2.151
Contig3837_CK	593	gi|356549636|ref|XP_003543198.1|	74.03	PREDICTED: gamma-glutamyl hydrolase-like	Glycine max	0.007477	-2.152
CL802.Contig1	465	#N/A	#N/A	#N/A	#N/A	1.021e-06	-2.158
CL1.Contig788	3136	gi|357488189|ref|XP_003614382.1|	79.82	hypothetical protein MTR_5g050970	Medicago truncatula	0	-2.16
CL1.Contig671	733	gi|224145554|ref|XP_002325684.1|	91.58	predicted protein	Populus trichocarpa	1.819e-06	-2.163
Contig6486_CK	583	gi|356558318|ref|XP_003547454.1|	95.74	PREDICTED: riboflavin biosynthesis protein ribBA, chloroplastic-like	Glycine max	0.006541	-2.17
CL151.Contig1	1671	gi|502100416|ref|XP_004491712.1|	89.13	PREDICTED: beta-amyrin 24-hydroxylase-like	Cicer arietinum	0.0017	-2.173
CL1.Contig115	600	gi|357479879|ref|XP_003610225.1|	92.42	hypothetical protein MTR_4g129340	Medicago truncatula	0	-2.174
Contig4273_CK	580	gi|224114631|ref|XP_002332328.1|	11.94	predicted protein	Populus trichocarpa	0.006324	-2.174
CL632.Contig1	663	gi|356530549|ref|XP_003533843.1|	82.49	PREDICTED: probable inositol transporter 2-like	Glycine max	0.001607	-2.177
CL1.Contig355	881	gi|358346026|ref|XP_003637074.1|	71.05	Cell wall-associated hydrolase, partial	Medicago truncatula	3.76e-07	-2.177
CL1.Contig807	5368	gi|351725817|ref|NP_001235314.1|	82.12	uncharacterized protein LOC100500504	Glycine max	2.698e-11	-2.177
Contig4710_CK	331	gi|357494859|ref|XP_003617718.1|	85.48	Zinc finger CCCH domain-containing protein	Medicago truncatula	0.001594	-2.177
CL1.Contig280	449	gi|356551348|ref|XP_003544038.1|	97.22	PREDICTED: uncharacterized protein LOC100807410	Glycine max	0	-2.185
CL1086.Contig1	656	gi|351726076|ref|NP_001237882.1|	82.73	mitogen-activated protein kinase 1	Glycine max	0.001419	-2.189
Contig3192_CK	573	gi|351724919|ref|NP_001237842.1|	84.48	uncharacterized protein LOC100306375	Glycine max	0.00568	-2.189
CL1233.Contig1	651	gi|502164823|ref|XP_004513281.1|	89.26	PREDICTED: peptidyl-prolyl cis-trans isomerase PASTICCINO1-like	Cicer arietinum	0.001319	-2.196
Contig700_CK	987	gi|356576567|ref|XP_003556402.1|	96.95	PREDICTED: chlorophyll a-b binding protein CP26, chloroplastic-like	Glycine max	5.319e-06	-2.198
Contig745_CK	1433	gi|255543455|ref|XP_002512790.1|	88.41	glyceraldehyde 3-phosphate dehydrogenase, putative	Ricinus communis	9.89e-11	-2.2
Contig3202_CK	1137	gi|356544642|ref|XP_003540757.1|	83.24	PREDICTED: serine/threonine-protein phosphatase 6 regulatory subunit 3-like	Glycine max	0.005183	-2.201
CL948.Contig1	1336	gi|356562748|ref|XP_003549631.1|	87.5	PREDICTED: LOW QUALITY PROTEIN: aldehyde dehydrogenase family 2 member B4, mitochondrial-like	Glycine max	0.0006241	-2.202
Contig5687_CK	322	gi|357521709|ref|XP_003631143.1|	82.05	Purple acid phosphatase	Medicago truncatula	0.001202	-2.204
Contig3326_CK	820	gi|356548101|ref|XP_003542442.1|	70.69	PREDICTED: [NAD]H dehydrogenase [ubiquinone] 1 alpha subcomplex subunit 9, mitochondrial-like	Glycine max	0.00913	-2.207
Contig253_CK	505	gi|357488217|ref|XP_003614396.1|	79.49	hypothetical protein MTR_5g051150	Medicago truncatula	2.366e-05	-2.21
Contig1526_CK	818	gi|356565165|ref|XP_003550815.1|	68.1	PREDICTED: uncharacterized protein LOC100782723	Glycine max	0.00893	-2.211
Contig1909_CK	633	gi|357515297|ref|XP_003627937.1|	51.72	hypothetical protein MTR_8g040260	Medicago truncatula	0.001041	-2.216
Contig1710_CK	813	gi|356551241|ref|XP_003543985.1|	50.22	PREDICTED: uncharacterized protein LOC100802976	Glycine max	0.008391	-2.221
CL285.Contig1	882	gi|356555823|ref|XP_003546229.1|	60.62	PREDICTED: endoglucanase 25-like	Glycine max	0.002547	-2.226
CL850.Contig1	546	#N/A	#N/A	#N/A	#N/A	9.462e-09	-2.226
CL1.Contig554	982	gi|356546636|ref|XP_003541730.1|	83.51	PREDICTED: squamosa promoter-binding protein 1-like	Glycine max	0.0003464	-2.227
Contig979_CK	1473	gi|470111008|ref|XP_004291746.1|	89.05	PREDICTED: serine--glyoxylate aminotransferase-like	Fragaria vesca subsp. vesca	1.444e-05	-2.228
Contig2542_CK	552	gi|356521787|ref|XP_003529532.1|	80.36	PREDICTED: DUF246 domain-containing protein At1g04910-like	Glycine max	0.003935	-2.238
CL240.Contig1	2058	gi|356536913|ref|XP_003536977.1|	79.51	PREDICTED: two-component response regulator-like APRR7-like	Glycine max	0.001905	-2.243
CL999.Contig1	1606	gi|356556730|ref|XP_003546676.1|	79.53	PREDICTED: beta-galactosidase 1-like	Glycine max	0.0002028	-2.244
Contig75_CK	1557	gi|357467743|ref|XP_003604156.1|	97.06	Cell wall-associated hydrolase	Medicago truncatula	0	-2.246
CL18.Contig1	613	gi|502116694|ref|XP_004495554.1|	92.42	PREDICTED: probable UDP-N-acetylglucosamine--peptide N-acetylglucosaminyltransferase SEC-like isoform X1	Cicer arietinum	0.0007128	-2.248
CL1.Contig201	738	gi|357479883|ref|XP_003610227.1|	92	Ycf68	Medicago truncatula	0	-2.254
CL1.Contig239	545	gi|356551348|ref|XP_003544038.1|	97.22	PREDICTED: uncharacterized protein LOC100807410	Glycine max	7.501e-08	-2.256
Contig1564_CK	546	gi|351727100|ref|NP_001236893.1|	93.98	uncharacterized protein LOC100306058	Glycine max	0.003454	-2.257
CL1.Contig657	856	gi|357515297|ref|XP_003627937.1|	72.17	hypothetical protein MTR_8g040260	Medicago truncatula	1.492e-14	-2.257
CL92.Contig1	1204	gi|358249324|ref|NP_001239777.1|	93.29	omega-3 fatty acid desaturase, chloroplastic-like	Glycine max	0.0006034	-2.261
CL951.Contig1	2621	gi|357443127|ref|XP_003591841.1|	76.82	Protein CHUP1	Medicago truncatula	0.0007734	-2.268
Contig2407_CK	786	gi|356575829|ref|XP_003556039.1|	74.34	PREDICTED: protein TIME FOR COFFEE-like	Glycine max	0.00613	-2.271
Contig2305_CK	1149	gi|357441953|ref|XP_003591254.1|	42.02	Transcription factor PIF3	Medicago truncatula	0.001251	-2.273
Contig2574_CK	783	gi|502125672|ref|XP_004499019.1|	91.49	PREDICTED: probable isoaspartyl peptidase/L-asparaginase 2-like	Cicer arietinum	0.006004	-2.273
CL87.Contig1	2038	gi|449516721|ref|XP_004165395.1|	77.93	PREDICTED: LOW QUALITY PROTEIN: uncharacterized protein sll1770-like	Cucumis sativus	0.0008412	-2.274
CL908.Contig1	1214	gi|356555610|ref|XP_003546123.1|	92.05	PREDICTED: mitogen-activated protein kinase 16-like	Glycine max	0.0002093	-2.275
CL228.Contig1	2423	gi|297837989|ref|XP_002886876.1|	84.5	H+-transporting two-sector ATPase, alpha/beta subunit, central region	Arabidopsis lyrata subsp. lyrata	0.0001994	-2.279
Contig2249_CK	294	gi|357458091|ref|XP_003599326.1|	84.93	Dihydroflavonol reductase	Medicago truncatula	0.0004697	-2.28
CL1.Contig2	1028	gi|357488185|ref|XP_003614380.1|	98.41	Cytochrome P450 likeTBP	Medicago truncatula	0	-2.281
Contig2940_CK	779	gi|502124500|ref|XP_004498554.1|	83.44	PREDICTED: L-arabinokinase-like	Cicer arietinum	0.005711	-2.281
Contig1128_CK	779	gi|351726578|ref|NP_001238155.1|	81.31	uncharacterized protein LOC100499674	Glycine max	0.00569	-2.282
Contig3480_CK	776	gi|356519186|ref|XP_003528254.1|	81.42	PREDICTED: enolase 1, chloroplastic-like	Glycine max	0.00557	-2.284
CL1.Contig259	536	gi|357488199|ref|XP_003614387.1|	72.32	RRNA intron-encoded homing endonuclease	Medicago truncatula	0.002776	-2.287
Contig5861_CK	535	gi|502175933|ref|XP_004515768.1|	77.46	PREDICTED: uncharacterized protein LOC101499362 isoform X2	Cicer arietinum	0.002733	-2.288
Contig4020_CK	535	gi|502116829|ref|XP_004495607.1|	72.73	PREDICTED: protein WVD2-like 1-like	Cicer arietinum	0.00271	-2.29
Contig2406_CK	853	gi|357521417|ref|XP_003630997.1|	53.85	T-complex protein 1 subunit delta	Medicago truncatula	0.0003413	-2.301
CL136.Contig1	781	gi|356576287|ref|XP_003556264.1|	84.15	PREDICTED: 30S ribosomal protein S16-like	Glycine max	3.897e-07	-2.306
Contig3009_CK	529	gi|363806832|ref|NP_001242545.1|	89.47	uncharacterized protein LOC100787109	Glycine max	0.002387	-2.306
CL1.Contig684	761	gi|351727066|ref|NP_001236380.1|	53.85	uncharacterized protein LOC100500325	Glycine max	0.004661	-2.311
CL1.Contig313	1411	gi|57013942|ref|YP_173415.1|	69.41	hypothetical protein NitaMp073 (mitochondrion)	Nicotiana tabacum	0	-2.312
CL1.Contig870	5704	gi|357488189|ref|XP_003614382.1|	94.57	hypothetical protein MTR_5g050970	Medicago truncatula	0	-2.326
Contig1838_CK	520	gi|357509865|ref|XP_003625221.1|	81.37	Anthranilate phosphoribosyltransferase-like protein	Medicago truncatula	0.002006	-2.327
CL1252.Contig1	1058	gi|358249098|ref|NP_001240248.1|	82.42	uncharacterized protein LOC100783986	Glycine max	0.0005445	-2.347
Contig5419_CK	743	gi|356575642|ref|XP_003555947.1|	91.86	PREDICTED: probable splicing factor 3A subunit 1-like isoform 2	Glycine max	0.003604	-2.351
CL614.Contig1	541	gi|502077996|ref|XP_004485807.1|	88	PREDICTED: auxin-repressed 12.5 kDa protein-like isoform X2	Cicer arietinum	0.0001764	-2.353
CL1148.Contig1	511	gi|351723859|ref|NP_001235246.1|	87.27	uncharacterized protein LOC100526867	Glycine max	0.001569	-2.359
Contig931_CK	1533	gi|356571939|ref|XP_003554128.1|	99.02	PREDICTED: LOW QUALITY PROTEIN: ferredoxin-dependent glutamate synthase 1, chloroplastic-like	Glycine max	0.001564	-2.359
Contig1515_CK	736	gi|449477140|ref|XP_004154942.1|	86.84	PREDICTED: uncharacterized LOC101218446	Cucumis sativus	0.003297	-2.364
CL237.Contig1	1566	gi|502129239|ref|XP_004500235.1|	93.91	PREDICTED: phosphomethylpyrimidine synthase, chloroplastic-like	Cicer arietinum	0.0006952	-2.365
Contig2531_CK	507	gi|359489680|ref|XP_002278875.2|	84.62	PREDICTED: reticulon-like protein B1 isoform 1	Vitis vinifera	0.001437	-2.37
Contig824_CK	1388	gi|356576626|ref|XP_003556431.1|	88.32	PREDICTED: granule-bound starch synthase 1, chloroplastic/amyloplastic-like	Glycine max	1.642e-05	-2.374
Contig4860_CK	504	gi|357449029|ref|XP_003594790.1|	78.42	Calmodulin-binding transcription activator	Medicago truncatula	0.001343	-2.378
CL85.Contig1	1270	gi|359807441|ref|NP_001241391.1|	93.56	uncharacterized protein LOC100810451	Glycine max	2.915e-05	-2.379
Contig1241_CK	2322	gi|359473642|ref|XP_002267463.2|	78.14	PREDICTED: heat shock protein 83-like	Vitis vinifera	0.0003366	-2.379
Contig406_CK	726	gi|356547811|ref|XP_003542299.1|	95.83	PREDICTED: uncharacterized protein LOC100804383	Glycine max	0.002923	-2.381
Contig3688_CK	725	gi|351721201|ref|NP_001238737.1|	93.72	delta-aminolevulinic acid dehydratase, chloroplastic	Glycine max	0.00289	-2.383
CL840.Contig1	1449	gi|356521729|ref|XP_003529504.1|	83.33	PREDICTED: beta-glucosidase-like SFR2, chloroplastic-like	Glycine max	0.002863	-2.385
Contig5810_CK	501	gi|356509020|ref|XP_003523250.1|	91.51	PREDICTED: 26S proteasome non-ATPase regulatory subunit 12-like	Glycine max	0.001242	-2.388
Contig4492_CK	500	gi|356499648|ref|XP_003518649.1|	91.43	PREDICTED: transcription initiation factor TFIID subunit 6-like	Glycine max	0.001209	-2.391
Contig2588_CK	499	gi|297608625|ref|NP_001061869.2|	57.5	Os08g0432600	Oryza sativa Japonica Group	0.001172	-2.395
Contig1680_CK	499	gi|356514103|ref|XP_003525746.1|	80	PREDICTED: PGR5-like protein 1A, chloroplastic-like	Glycine max	0.001169	-2.396
CL1.Contig578	497	gi|356551348|ref|XP_003544038.1|	78.69	PREDICTED: uncharacterized protein LOC100807410	Glycine max	0.001143	-2.397
Contig2547_CK	497	gi|356542054|ref|XP_003539486.1|	80.49	PREDICTED: BEL1-like homeodomain protein 1-like, partial	Glycine max	0.001143	-2.397
CL78.Contig1	1253	gi|502181886|ref|XP_004516902.1|	62.35	PREDICTED: uncharacterized protein LOC101497522	Cicer arietinum	0.0006696	-2.399
CL513.Contig1	1031	gi|356535308|ref|XP_003536189.1|	92.42	PREDICTED: chlorophyll a-b binding protein CP26, chloroplastic-like	Glycine max	9.051e-15	-2.406
Contig5100_CK	494	gi|356514041|ref|XP_003525716.1|	91.67	PREDICTED: low affinity cationic amino acid transporter 2-like	Glycine max	0.001046	-2.409
CL1.Contig125	576	gi|357479879|ref|XP_003610225.1|	92.42	hypothetical protein MTR_4g129340	Medicago truncatula	0	-2.411
Contig4485_CK	708	gi|357462991|ref|XP_003601777.1|	55.78	hypothetical protein MTR_3g085280	Medicago truncatula	0.002265	-2.417
CL842.Contig1	2672	gi|356577845|ref|XP_003557032.1|	71.43	PREDICTED: uncharacterized protein LOC100818429	Glycine max	0.001201	-2.42
CL1.Contig234	1463	gi|357452059|ref|XP_003596306.1|	81.03	Gamma-glutamylhydrolase	Medicago truncatula	0.0003539	-2.421
CL753.Contig1	984	gi|356564878|ref|XP_003550674.1|	55.16	PREDICTED: lactation elevated protein 1-like	Glycine max	0.0002273	-2.422
Contig145_CK	488	gi|358346026|ref|XP_003637074.1|	98.28	Cell wall-associated hydrolase, partial	Medicago truncatula	0.0009222	-2.423
Contig2363_CK	1144	gi|356526262|ref|XP_003531737.1|	75.49	PREDICTED: CBL-interacting serine/threonine-protein kinase 5-like	Glycine max	0.004375	-2.423
CL1.Contig439	868	gi|357488215|ref|XP_003614395.1|	92.73	hypothetical protein MTR_5g051140	Medicago truncatula	0	-2.425
CL1.Contig724	1639	gi|511943574|ref|YP_008081866.1|	99.32	photosystem II Q(b) protein D1 (chloroplast)	Cymbidium mannii	8.759e-12	-2.428
Contig626_CK	1348	gi|356500206|ref|XP_003518924.1|	94.34	PREDICTED: uncharacterized protein At3g63140, chloroplastic-like	Glycine max	0.004873	-2.432
CL910.Contig1	714	gi|356525774|ref|XP_003531498.1|	95.87	PREDICTED: elongation factor 2-like	Glycine max	3.329e-05	-2.453
Contig4452_CK	477	gi|356556122|ref|XP_003546376.1|	98.57	PREDICTED: cullin-1-like	Glycine max	0.0006986	-2.453
Contig4187_CK	476	gi|514814998|ref|XP_004982263.1|	90.59	PREDICTED: 5-methyltetrahydropteroyltriglutamate--homocysteine methyltransferase-like	Setaria italica	0.0006844	-2.456
Contig578_CK	1380	gi|502087998|ref|XP_004488700.1|	94.64	PREDICTED: peroxisomal (S)-2-hydroxy-acid oxidase-like isoform X3	Cicer arietinum	0	-2.458
CL1221.Contig1	471	gi|145334271|ref|NP_001078516.1|	97.85	Histone H3.3	Arabidopsis thaliana	2.934e-05	-2.459
Contig3506_CK	686	gi|452849073|ref|YP_007474751.1|	87.14	ribosomal protein S18 (chloroplast)	Chrysanthemum indicum	0.001617	-2.464
Contig3289_CK	472	gi|356538491|ref|XP_003537737.1|	88.67	PREDICTED: isoleucyl-tRNA synthetase, cytoplasmic-like	Glycine max	0.0006213	-2.466
CL1.Contig75	1646	gi|357467743|ref|XP_003604156.1|	48.82	Cell wall-associated hydrolase	Medicago truncatula	6.743e-05	-2.467
CL1.Contig652	1112	gi|357436159|ref|XP_003588355.1|	68.42	Mitochondrial protein, putative	Medicago truncatula	0.003156	-2.482
CL104.Contig1	1603	gi|357475273|ref|XP_003607922.1|	93.07	Poly(A)-binding protein	Medicago truncatula	1.856e-05	-2.484
CL43.Contig1	1842	gi|356542646|ref|XP_003539777.1|	77.46	PREDICTED: ruBisCO large subunit-binding protein subunit alpha, chloroplastic-like	Glycine max	9.819e-05	-2.487
CL1021.Contig1	1410	gi|357504799|ref|XP_003622688.1|	69.51	Pectinesterase	Medicago truncatula	5.303e-06	-2.487
Contig2736_CK	464	gi|449533767|ref|XP_004173843.1|	85.71	PREDICTED: F-box/kelch-repeat protein SKIP11-like	Cucumis sativus	0.0005089	-2.487
Contig3327_CK	463	gi|351721931|ref|NP_001237738.1|	82.11	uncharacterized protein LOC100500161	Glycine max	0.000488	-2.492
CL967.Contig1	677	gi|358248772|ref|NP_001240193.1|	87.15	uncharacterized protein LOC100781416	Glycine max	1.486e-05	-2.494
CL521.Contig1	211	#N/A	#N/A	#N/A	#N/A	7.584e-06	-2.501
CL1042.Contig1	901	gi|356505060|ref|XP_003521310.1|	66.36	PREDICTED: pre-mRNA-processing factor 39-like	Glycine max	7.561e-05	-2.504
Contig582_CK	2914	gi|356525985|ref|XP_003531600.1|	85.65	PREDICTED: linoleate 9S-lipoxygenase-like	Glycine max	0	-2.504
CL1143.Contig1	679	gi|356507803|ref|XP_003522653.1|	60.71	PREDICTED: uncharacterized protein LOC100781708	Glycine max	0.0001341	-2.506
CL1.Contig73	534	gi|357488199|ref|XP_003614387.1|	63.64	RRNA intron-encoded homing endonuclease	Medicago truncatula	1.013e-06	-2.507
Contig2635_CK	455	#N/A	#N/A	#N/A	#N/A	0.0004057	-2.51
Contig6235_CK	172	gi|357512577|ref|XP_003626577.1|	71.15	ATP synthase delta chain	Medicago truncatula	5.96e-07	-2.513
Contig1514_CK	885	gi|394831161|ref|YP_006503815.1|	72.31	ribosomal protein S12 (chloroplast)	Datura stramonium	0.001989	-2.514
Contig3740_CK	883	gi|356520420|ref|XP_003528860.1|	83.94	PREDICTED: uncharacterized protein LOC100799791	Glycine max	0.001957	-2.516
CL636.Contig1	453	gi|356497253|ref|XP_003517476.1|	84.71	PREDICTED: homeobox protein BEL1 homolog	Glycine max	0.0003798	-2.517
CL454.Contig1	879	gi|356564581|ref|XP_003550530.1|	54.17	PREDICTED: importin subunit alpha-1-like	Glycine max	0.00188	-2.522
CL120.Contig1	899	gi|502120896|ref|XP_004497119.1|	84.62	PREDICTED: uncharacterized protein ycf45-like	Cicer arietinum	0.0003474	-2.525
Contig2417_CK	659	gi|502095142|ref|XP_004490383.1|	83.33	PREDICTED: thylakoid lumenal 29 kDa protein, chloroplastic-like isoform X2	Cicer arietinum	0.001007	-2.529
Contig3194_CK	656	gi|356497423|ref|XP_003517560.1|	62.8	PREDICTED: uncharacterized protein LOC100799306	Glycine max	0.0009345	-2.54
CL889.Contig1	1850	gi|351722703|ref|NP_001237509.1|	90.5	serine hydroxymethyltransferase 5	Glycine max	3.547e-08	-2.542
CL911.Contig1	1745	gi|356572914|ref|XP_003554610.1|	84.08	PREDICTED: uncharacterized protein At1g09340, chloroplastic-like	Glycine max	0.0001083	-2.546
Contig3858_CK	442	gi|225458990|ref|XP_002285583.1|	96.88	PREDICTED: glutamyl-tRNA reductase 1, chloroplastic	Vitis vinifera	0.0002815	-2.548
Contig2670_CK	650	gi|449480142|ref|XP_004155811.1|	82.29	PREDICTED: probable methyltransferase PMT13-like	Cucumis sativus	0.0008294	-2.555
CL3.Contig1	2122	gi|356545061|ref|XP_003540964.1|	95.01	PREDICTED: fructose-bisphosphate aldolase 1, chloroplastic-like	Glycine max	0	-2.558
Contig1530_CK	649	gi|357481215|ref|XP_003610893.1|	69.77	hypothetical protein MTR_5g008210	Medicago truncatula	0.0008092	-2.559
Contig2437_CK	645	gi|502091419|ref|XP_004489545.1|	81.71	PREDICTED: GDSL esterase/lipase LTL1-like	Cicer arietinum	0.0007432	-2.569
Contig3627_CK	856	gi|357472197|ref|XP_003606383.1|	90.54	Aquaporin PIP2-7	Medicago truncatula	0.001393	-2.569
Contig1453_CK	433	gi|357521417|ref|XP_003630997.1|	48.28	T-complex protein 1 subunit delta	Medicago truncatula	0.0002116	-2.576
Contig3810_CK	853	gi|225467712|ref|XP_002272917.1|	64.13	PREDICTED: UPF0051 protein ABCI8, chloroplastic	Vitis vinifera	0.001329	-2.576
CL14.Contig1	741	gi|502142725|ref|XP_004505084.1|	68.18	PREDICTED: polyubiquitin-A-like	Cicer arietinum	3.734e-12	-2.583
Contig1317_CK	1244	#N/A	#N/A	#N/A	#N/A	0.002046	-2.591
CL1.Contig639	638	gi|351724933|ref|NP_001236563.1|	58.93	allantoate amidohydrolase precursor	Glycine max	0.000626	-2.592
CL1.Contig790	7963	gi|357458583|ref|XP_003599572.1|	97.22	Photosystem I P700 chlorophyll a apoprotein	Medicago truncatula	7.384e-13	-2.596
Contig4481_CK	422	#N/A	#N/A	#N/A	#N/A	0.0001653	-2.596
Contig2781_CK	420	gi|18422219|ref|NP_568605.1|	94.59	basic pentacysteine 6	Arabidopsis thaliana	0.0001586	-2.6
Contig2532_CK	1070	gi|502123763|ref|XP_004498249.1|	70	PREDICTED: E3 ubiquitin protein ligase RIE1-like	Cicer arietinum	0.0003723	-2.601
CL196.Contig1	827	gi|525314003|ref|NP_001265929.1|	100	GTP-binding nuclear protein Ran-3-like	Cicer arietinum	0.000943	-2.628
Contig2645_CK	626	gi|224168295|ref|XP_002339136.1|	76.92	predicted protein	Populus trichocarpa	0.0004712	-2.631
CL115.Contig1	794	gi|502111256|ref|XP_004494001.1|	100	PREDICTED: uncharacterized protein LOC101504461	Cicer arietinum	1.14e-05	-2.635
CL258.Contig1	1174	gi|359807114|ref|NP_001241348.1|	62.16	zeaxanthin epoxidase, chloroplastic-like	Glycine max	6.333e-07	-2.642
CL1.Contig835	2900	gi|357488207|ref|XP_003614391.1|	77	Tar1p	Medicago truncatula	0	-2.644
CL970.Contig1	1225	gi|356549751|ref|XP_003543254.1|	94.63	PREDICTED: stem-specific protein TSJT1-like isoform 1	Glycine max	0.000101	-2.645
Contig4607_CK	406	gi|356559514|ref|XP_003548044.1|	91.3	PREDICTED: uncharacterized protein LOC100812264	Glycine max	9.714e-05	-2.646
CL232.Contig1	1365	gi|356538289|ref|XP_003537636.1|	93.85	PREDICTED: ferredoxin--NADP reductase, leaf isozyme, chloroplastic-like isoform 1	Glycine max	0	-2.649
CL121.Contig1	733	gi|356549735|ref|XP_003543246.1|	77.03	PREDICTED: defensin-like protein-like	Glycine max	0	-2.657
Contig1655_CK	611	gi|502122529|ref|XP_004497789.1|	75.38	PREDICTED: DNA mismatch repair protein MSH1, mitochondrial-like	Cicer arietinum	0.0003498	-2.667
CL883.Contig1	800	gi|356561267|ref|XP_003548904.1|	90.99	PREDICTED: BEL1-like homeodomain protein 2-like	Glycine max	7.708e-05	-2.668
CL1085.Contig1	793	gi|520850584|ref|YP_008145344.1|	81.93	RNA polymerase beta' subunit (chloroplast)	Glycine tomentella	6.891e-05	-2.677
Contig1726_CK	397	#N/A	#N/A	#N/A	#N/A	6.981e-05	-2.677
Contig1712_CK	1375	gi|356559021|ref|XP_003547800.1|	97.5	PREDICTED: nucleolysin TIAR-like	Glycine max	0.001383	-2.689
Contig1178_CK	323	#N/A	#N/A	#N/A	#N/A	1.161e-11	-2.689
Contig1534_CK	998	#N/A	#N/A	#N/A	#N/A	0.0001539	-2.695
CL176.Contig1	1330	gi|502142791|ref|XP_004505108.1|	82.12	PREDICTED: 2-hydroxyisoflavanone synthase-like	Cicer arietinum	2.458e-05	-2.697
CL1012.Contig1	859	gi|502117110|ref|XP_004495707.1|	88.1	PREDICTED: translationally-controlled tumor protein homolog	Cicer arietinum	5.111e-08	-2.697
Contig5638_CK	601	gi|356515212|ref|XP_003526295.1|	90.48	PREDICTED: diacylglycerol kinase iota-like	Glycine max	0.0002709	-2.7
Contig3498_CK	386	gi|356576821|ref|XP_003556528.1|	94.12	PREDICTED: uncharacterized protein LOC100794094	Glycine max	4.932e-05	-2.704
CL1056.Contig1	987	gi|255568565|ref|XP_002525256.1|	88.73	Acetamidase, putative	Ricinus communis	0.0001359	-2.707
Contig554_CK	764	gi|356544754|ref|XP_003540812.1|	79.05	PREDICTED: momilactone A synthase-like	Glycine max	4.528e-05	-2.707
CL1098.Contig1	1144	gi|357468179|ref|XP_003604374.1|	73.47	hypothetical protein MTR_4g010140	Medicago truncatula	4.373e-05	-2.711
Contig1452_CK	595	gi|502094383|ref|XP_004490205.1|	86.67	PREDICTED: protein SPIRAL1-like 2-like	Cicer arietinum	0.0002439	-2.712
Contig2272_CK	1188	gi|502123882|ref|XP_004498297.1|	85.41	PREDICTED: probable receptor-like protein kinase At5g39030-like isoform X2	Cicer arietinum	0.0002341	-2.717
CL190.Contig1	1108	gi|351724933|ref|NP_001236563.1|	96.03	allantoate amidohydrolase precursor	Glycine max	6.937e-06	-2.718
CL941.Contig1	2966	gi|357470647|ref|XP_003605608.1|	95.59	DNA-directed RNA polymerase subunit beta, partial	Medicago truncatula	1.123e-07	-2.72
CL1231.Contig1	753	gi|351722410|ref|NP_001237499.1|	78	uncharacterized protein LOC100306610	Glycine max	3.745e-05	-2.722
Contig4300_CK	376	#N/A	#N/A	#N/A	#N/A	3.642e-05	-2.724
Contig2802_CK	789	gi|356546049|ref|XP_003541444.1|	88.43	PREDICTED: protein ROS1-like	Glycine max	0.000487	-2.726
CL1.Contig731	1351	gi|356544468|ref|XP_003540672.1|	78.14	PREDICTED: uncharacterized protein LOC100779929	Glycine max	8.147e-05	-2.728
CL64.Contig1	1513	gi|449508825|ref|XP_004163421.1|	87.65	PREDICTED: glycerate dehydrogenase-like	Cucumis sativus	1.342e-07	-2.732
CL755.Contig1	700	gi|351728060|ref|NP_001236670.1|	72.58	uncharacterized protein LOC100306555	Glycine max	1.627e-06	-2.734
CL99.Contig1	2160	gi|470131412|ref|XP_004301589.1|	78.17	PREDICTED: ferric reduction oxidase 7, chloroplastic-like	Fragaria vesca subsp. vesca	2.121e-07	-2.736
CL1079.Contig1	929	#N/A	#N/A	#N/A	#N/A	1.159e-05	-2.738
CL1.Contig924	14179	gi|351725817|ref|NP_001235314.1|	82.12	uncharacterized protein LOC100500504	Glycine max	0	-2.738
Contig1292_CK	1343	gi|363807904|ref|NP_001242448.1|	89.47	uncharacterized protein LOC100804748	Glycine max	7.287e-05	-2.739
Contig538_CK	583	gi|356496309|ref|XP_003517011.1|	67.16	PREDICTED: non-specific lipid-transfer protein 1-like isoform 2	Glycine max	0.0001857	-2.744
Contig3053_CK	779	gi|356495697|ref|XP_003516710.1|	67.76	PREDICTED: uncharacterized protein LOC100780539	Glycine max	0.0004125	-2.745
CL1.Contig374	1365	gi|502140419|ref|XP_004504210.1|	87.79	PREDICTED: uncharacterized protein LOC101499502	Cicer arietinum	0.0002892	-2.748
CL784.Contig1	911	gi|297840993|ref|XP_002888378.1|	52.17	hypothetical protein ARALYDRAFT_894035	Arabidopsis lyrata subsp. lyrata	4.283e-09	-2.749
Contig395_CK	456	gi|356551351|ref|XP_003544039.1|	81.82	PREDICTED: uncharacterized protein LOC100808477	Glycine max	0	-2.75
Contig964_CK	1908	gi|357484501|ref|XP_003612538.1|	62.87	Kinase-like protein	Medicago truncatula	8.733e-05	-2.75
Contig1007_CK	740	gi|356538405|ref|XP_003537694.1|	81.88	PREDICTED: RING-H2 finger protein ATL8-like	Glycine max	2.682e-05	-2.753
CL848.Contig1	571	gi|359806751|ref|NP_001241299.1|	89.6	uncharacterized protein LOC100811201	Glycine max	0	-2.765
CL1.Contig831	3419	gi|357488213|ref|XP_003614394.1|	73.53	hypothetical protein MTR_5g051130	Medicago truncatula	0	-2.775
Contig3410_CK	362	gi|357470517|ref|XP_003605543.1|	38.79	Replication protein A1-like protein	Medicago truncatula	1.97e-05	-2.778
Contig4232_CK	361	gi|356557975|ref|XP_003547285.1|	73.33	PREDICTED: transcriptional adapter ADA2b-like	Glycine max	1.887e-05	-2.781
Contig3176_CK	769	gi|374249593|ref|YP_005088863.1|	88.46	Ycf1 (chloroplast)	Millettia pinnata	0.0003224	-2.783
CL776.Contig1	1171	gi|356523245|ref|XP_003530251.1|	88.74	PREDICTED: unknown protein DS12 from 2D-PAGE of leaf, chloroplastic-like	Glycine max	9.842e-07	-2.786
CL1180.Contig1	567	gi|356502860|ref|XP_003520233.1|	93.71	PREDICTED: uncharacterized protein LOC100801477	Glycine max	0.0001267	-2.787
Contig373_CK	914	gi|511943654|ref|YP_008082713.1|	98.01	photosystem II protein D1	Prinsepia utilis	0	-2.787
CL617.Contig1	710	gi|356564049|ref|XP_003550269.1|	90.07	PREDICTED: cytosolic Fe-S cluster assembly factor NUBP1 homolog	Glycine max	1.53e-05	-2.796
CL833.Contig1	924	gi|502120483|ref|XP_004496977.1|	89.26	PREDICTED: ABC transporter G family member 7-like	Cicer arietinum	5.309e-05	-2.8
CL1.Contig230	709	gi|357488217|ref|XP_003614396.1|	80.25	hypothetical protein MTR_5g051150	Medicago truncatula	1.441e-05	-2.803
Contig2511_CK	940	gi|357506831|ref|XP_003623704.1|	81.09	Dihydroflavonol-4-reductase	Medicago truncatula	0.0004125	-2.818
CL915.Contig1	847	gi|470124812|ref|XP_004298403.1|	94.52	PREDICTED: mitotic checkpoint protein bub3-like	Fragaria vesca subsp. vesca	2.548e-06	-2.839
Contig8191_CK	62	#N/A	#N/A	#N/A	#N/A	0	-2.84
Contig977_CK	744	gi|255578951|ref|XP_002530328.1|	91.79	signal recognition particle protein, putative	Ricinus communis	0.0001976	-2.85
Contig2805_CK	743	gi|502125074|ref|XP_004498788.1|	66.94	PREDICTED: micronuclear linker histone polyprotein-like isoform X1	Cicer arietinum	0.0001959	-2.851
Contig1625_CK	924	gi|356573402|ref|XP_003554850.1|	79.57	PREDICTED: uncharacterized protein LOC100797620	Glycine max	0.0003266	-2.852
CL818.Contig1	953	gi|357514669|ref|XP_003627623.1|	68.35	hypothetical protein MTR_8g032260	Medicago truncatula	5.672e-07	-2.853
Contig1213_CK	877	#N/A	#N/A	#N/A	#N/A	2.666e-05	-2.86
Contig1334_CK	1095	gi|502090655|ref|XP_004489298.1|	88.2	PREDICTED: homeobox-leucine zipper protein HAT5-like	Cicer arietinum	0.0004134	-2.862
CL641.Contig1	926	gi|356548939|ref|XP_003542856.1|	58.66	PREDICTED: dihydroflavonol-4-reductase	Glycine max	3.674e-07	-2.87
CL79.Contig1	914	gi|428697599|ref|YP_007025924.1|	97.53	photosystem II CP43 chlorophyll apoprotein	Vaccinium macrocarpon	0.0002744	-2.88
CL896.Contig1	1073	gi|357497139|ref|XP_003618858.1|	58.14	UDP-glucuronosyltransferase 1-6	Medicago truncatula	5.591e-05	-2.881
CL1.Contig350	1116	gi|357488199|ref|XP_003614387.1|	75	RRNA intron-encoded homing endonuclease	Medicago truncatula	2.253e-15	-2.881
Contig101_CK	885	gi|351725817|ref|NP_001235314.1|	82.12	uncharacterized protein LOC100500504	Glycine max	0	-2.887
Contig1507_CK	528	gi|356543668|ref|XP_003540282.1|	81.5	PREDICTED: allene oxide synthase, chloroplastic-like	Glycine max	4.665e-05	-2.897
Contig3252_CK	528	gi|502117284|ref|XP_004495768.1|	86.21	PREDICTED: sodium/hydrogen exchanger 2-like	Cicer arietinum	4.665e-05	-2.897
CL874.Contig1	660	gi|356556509|ref|XP_003546567.1|	79.27	PREDICTED: probable inositol transporter 2-like	Glycine max	4.062e-06	-2.9
Contig1886_CK	904	gi|356520071|ref|XP_003528689.1|	82.84	PREDICTED: putative lactoylglutathione lyase-like	Glycine max	0.0002321	-2.904
CL1.Contig396	3130	gi|358248528|ref|NP_001240152.1|	90.41	ribulose bisphosphate carboxylase/oxygenase activase 1, chloroplastic-like	Glycine max	0	-2.913
CL1033.Contig1	865	gi|356553649|ref|XP_003545166.1|	75.9	PREDICTED: uncharacterized protein LOC100775513	Glycine max	3.638e-12	-2.915
CL1.Contig656	1833	gi|225461315|ref|XP_002284493.1|	94.21	PREDICTED: chlorophyll a-b binding protein 13, chloroplastic-like	Vitis vinifera	0	-2.924
Contig5402_CK	517	gi|356560227|ref|XP_003548395.1|	81.03	PREDICTED: protein TIF31 homolog	Glycine max	3.296e-05	-2.932
Contig2867_CK	705	gi|502129228|ref|XP_004500230.1|	80.7	PREDICTED: transcription factor DIVARICATA-like isoform X1	Cicer arietinum	9.236e-05	-2.946
CL1.Contig57	704	gi|357488207|ref|XP_003614391.1|	71.79	Tar1p	Medicago truncatula	9.045e-05	-2.949
Contig5475_CK	315	gi|502092964|ref|XP_004489842.1|	41.67	PREDICTED: probable disease resistance protein At4g27220-like	Cicer arietinum	1.827e-06	-2.957
CL779.Contig1	1884	gi|356515802|ref|XP_003526587.1|	78.84	PREDICTED: ethylene-responsive transcription factor RAP2-4-like	Glycine max	1.779e-06	-2.958
CL1.Contig498	883	gi|358346026|ref|XP_003637074.1|	58.73	Cell wall-associated hydrolase, partial	Medicago truncatula	0.0001555	-2.964
CL954.Contig1	1037	gi|502156123|ref|XP_004510320.1|	76.25	PREDICTED: stem 28 kDa glycoprotein-like	Cicer arietinum	1.487e-09	-2.967
Contig2488_CK	880	gi|356506274|ref|XP_003521911.1|	82.42	PREDICTED: K(+) efflux antiporter 2, chloroplastic-like	Glycine max	0.0001487	-2.97
CL1303.Contig1	617	gi|502120278|ref|XP_004496909.1|	83.91	PREDICTED: uncharacterized protein LOC101500430	Cicer arietinum	1.195e-06	-2.987
CL52.Contig1	1032	gi|502126453|ref|XP_004499312.1|	88.79	PREDICTED: thioredoxin-like protein CDSP32, chloroplastic-like	Cicer arietinum	3.028e-07	-2.987
CL917.Contig1	3208	gi|317046205|ref|YP_004072494.1|	90.59	RNA polymerase alpha subunit (chloroplast)	Corynocarpus laevigata	0	-2.989
CL135.Contig1	1710	gi|502088191|ref|XP_004488763.1|	92.19	PREDICTED: phosphoglycerate kinase, chloroplastic-like	Cicer arietinum	1.549e-10	-2.99
CL1.Contig449	1322	gi|357488207|ref|XP_003614391.1|	96.49	Tar1p	Medicago truncatula	4.643e-11	-3
Contig3282_CK	493	gi|357452409|ref|XP_003596481.1|	88.89	hypothetical protein MTR_2g081000	Medicago truncatula	1.626e-05	-3.002
Contig2030_CK	486	gi|351722069|ref|NP_001237487.1|	48.84	abscisic stress ripening-like protein	Glycine max	1.31e-05	-3.024
Contig3391_CK	673	gi|357479849|ref|XP_003610210.1|	84.46	hypothetical protein MTR_4g129200	Medicago truncatula	4.715e-05	-3.027
Contig2414_CK	483	gi|460405816|ref|XP_004248370.1|	98.61	PREDICTED: protein translation factor SUI1 homolog isoform 2	Solanum lycopersicum	1.215e-05	-3.029
CL966.Contig1	1146	gi|502155081|ref|XP_004509953.1|	72.41	PREDICTED: probable phosphatidylinositol 4-kinase type 2-beta At1g26270-like	Cicer arietinum	2.457e-05	-3.034
CL1.Contig275	481	gi|358348842|ref|XP_003638451.1|	58.65	hypothetical protein MTR_132s0010, partial	Medicago truncatula	1.129e-05	-3.037
Contig2614_CK	478	gi|502145123|ref|XP_004505891.1|	87.27	PREDICTED: uncharacterized protein LOC101508258	Cicer arietinum	1.07e-05	-3.04
Contig983_CK	1067	gi|356545710|ref|XP_003541279.1|	76.26	PREDICTED: uncharacterized protein LOC100808799	Glycine max	1.931e-06	-3.042
Contig556_CK	476	gi|502172943|ref|XP_004515222.1|	98	PREDICTED: photosystem Q(B) protein-like	Cicer arietinum	9.93e-06	-3.047
Contig1087_CK	1658	gi|502112122|ref|XP_004494245.1|	84	PREDICTED: uncharacterized protein LOC101501355	Cicer arietinum	0.000246	-3.06
CL205.Contig1	2352	gi|357461465|ref|XP_003601014.1|	80.54	Alpha-soluble NSF attachment protein	Medicago truncatula	8.324e-06	-3.061
Contig1143_CK	470	gi|224128069|ref|XP_002320236.1|	88.14	predicted protein	Populus trichocarpa	8.267e-06	-3.061
Contig643_CK	665	#N/A	#N/A	#N/A	#N/A	2.736e-08	-3.062
CL1.Contig765	2386	gi|356577534|ref|XP_003556879.1|	77	PREDICTED: isoprene synthase, chloroplastic-like	Glycine max	0	-3.064
CL839.Contig1	1048	gi|356534659|ref|XP_003535870.1|	53.22	PREDICTED: leucoagglutinating phytohemagglutinin-like	Glycine max	1.355e-06	-3.068
CL467.Contig1	2161	gi|225465345|ref|XP_002272004.1|	50.65	PREDICTED: 3-hydroxyisobutyryl-CoA hydrolase 1-like	Vitis vinifera	4.6e-05	-3.07
CL1.Contig549	1648	gi|357515297|ref|XP_003627937.1|	76.42	hypothetical protein MTR_8g040260	Medicago truncatula	0.0002261	-3.075
Contig1182_CK	1317	gi|356520292|ref|XP_003528797.1|	74.94	PREDICTED: uncharacterized protein At4g01050, chloroplastic-like	Glycine max	8.244e-07	-3.078
CL1.Contig783	3162	gi|502166466|ref|XP_004513901.1|	91.67	PREDICTED: chlorophyll a-b binding protein P4, chloroplastic-like	Cicer arietinum	7.592e-14	-3.091
Contig2568_CK	649	gi|351723535|ref|NP_001238050.1|	95	uncharacterized protein LOC100305619	Glycine max	2.663e-05	-3.092
Contig1221_CK	640	gi|502080950|ref|XP_004486720.1|	89.89	PREDICTED: coatomer subunit beta'-2-like isoform X3	Cicer arietinum	2.271e-05	-3.108
Contig2666_CK	635	gi|359480275|ref|XP_002278636.2|	93.28	PREDICTED: malate dehydrogenase, cytoplasmic	Vitis vinifera	2.072e-05	-3.117
Contig3529_CK	822	gi|357452445|ref|XP_003596499.1|	65.38	Ubiquitin carboxyl-terminal hydrolase	Medicago truncatula	5.118e-05	-3.117
Contig102_CK	1366	gi|502079900|ref|XP_004486401.1|	96.03	PREDICTED: photosystem I reaction center subunit III, chloroplastic-like	Cicer arietinum	4.549e-06	-3.119
Contig3299_CK	990	gi|91214187|ref|YP_538810.1|	27.46	hypothetical chloroplast RF1 (chloroplast)	Glycine max	7.922e-05	-3.122
Contig831_CK	1427	gi|356507867|ref|XP_003522684.1|	68.42	PREDICTED: dehydration-responsive protein RD22-like	Glycine max	3.102e-08	-3.128
Contig1246_CK	1258	gi|502145084|ref|XP_004505872.1|	96.92	PREDICTED: heat shock cognate 70 kDa protein 2-like	Cicer arietinum	1.812e-05	-3.133
CL1.Contig597	512	gi|358348842|ref|XP_003638451.1|	69.01	hypothetical protein MTR_132s0010, partial	Medicago truncatula	0	-3.152
Contig323_CK	620	gi|358346026|ref|XP_003637074.1|	73.15	Cell wall-associated hydrolase, partial	Medicago truncatula	1.341e-05	-3.168
CL91.Contig1	1534	gi|255587362|ref|XP_002534245.1|	92.21	short-chain dehydrogenase, putative	Ricinus communis	6.933e-10	-3.173
CL118.Contig1	1243	gi|502173492|ref|XP_004515342.1|	78.31	PREDICTED: 50S ribosomal protein L4, chloroplastic-like	Cicer arietinum	9.745e-11	-3.201
CL920.Contig1	1334	gi|356568652|ref|XP_003552524.1|	93	PREDICTED: sedoheptulose-1,7-bisphosphatase, chloroplastic-like isoform 1	Glycine max	0	-3.22
Contig950_CK	1086	gi|502151315|ref|XP_004508380.1|	91.33	PREDICTED: stem-specific protein TSJT1-like	Cicer arietinum	3.906e-07	-3.243
CL1199.Contig1	676	gi|502152032|ref|XP_004508730.1|	73.78	PREDICTED: geranylgeranyl diphosphate reductase, chloroplastic-like	Cicer arietinum	2.289e-07	-3.247
Contig1215_CK	418	gi|359806172|ref|NP_001241455.1|	86.73	uncharacterized protein LOC100778205	Glycine max	9.01e-07	-3.262
Contig848_CK	1128	gi|356555606|ref|XP_003546121.1|	98.7	PREDICTED: glutamine synthetase leaf isozyme, chloroplastic-like	Glycine max	1.312e-10	-3.265
Contig2006_CK	435	gi|358248528|ref|NP_001240152.1|	91.94	ribulose bisphosphate carboxylase/oxygenase activase 1, chloroplastic-like	Glycine max	0	-3.266
Contig873_CK	931	gi|357473273|ref|XP_003606921.1|	89.74	Glycine-rich RNA binding protein	Medicago truncatula	2.929e-05	-3.268
CL1.Contig339	997	gi|356547811|ref|XP_003542299.1|	98.53	PREDICTED: uncharacterized protein LOC100804383	Glycine max	0	-3.288
CL1.Contig780	1378	gi|502105558|ref|XP_004492835.1|	85.16	PREDICTED: photosystem I reaction center subunit XI, chloroplastic-like	Cicer arietinum	0	-3.293
Contig1435_CK	754	gi|226499948|ref|NP_001141771.1|	83.24	uncharacterized protein LOC100273907	Zea mays	1.251e-05	-3.299
CL399.Contig1	2193	gi|356553978|ref|XP_003545327.1|	82.04	PREDICTED: cysteine proteinase RD21a-like	Glycine max	2.351e-08	-3.301
CL1.Contig711	2664	gi|357436159|ref|XP_003588355.1|	63.64	Mitochondrial protein, putative	Medicago truncatula	0	-3.306
CL61.Contig1	1879	gi|356555606|ref|XP_003546121.1|	88.32	PREDICTED: glutamine synthetase leaf isozyme, chloroplastic-like	Glycine max	4.07e-09	-3.307
CL124.Contig1	1402	gi|356512075|ref|XP_003524746.1|	93.43	PREDICTED: LOW QUALITY PROTEIN: chlorophyll a-b binding protein CP24 10A, chloroplastic-like	Glycine max	3.494e-09	-3.317
Contig867_CK	1150	gi|356501429|ref|XP_003519527.1|	84.23	PREDICTED: oxygen-evolving enhancer protein 2, chloroplastic-like	Glycine max	0	-3.322
Contig1113_CK	454	gi|356535308|ref|XP_003536189.1|	98.31	PREDICTED: chlorophyll a-b binding protein CP26, chloroplastic-like	Glycine max	1.961e-09	-3.331
Contig353_CK	538	gi|502172943|ref|XP_004515222.1|	97.53	PREDICTED: photosystem Q(B) protein-like	Cicer arietinum	0	-3.336
CL9.Contig2	1181	gi|356515599|ref|XP_003526486.1|	83.82	PREDICTED: bark storage protein A-like	Glycine max	0	-3.395
Contig1156_CK	768	gi|502113849|ref|XP_004494779.1|	80.89	PREDICTED: uncharacterized protein At4g01150, chloroplastic-like	Cicer arietinum	1.619e-07	-3.399
Contig2498_CK	545	gi|357495837|ref|XP_003618207.1|	69.41	ADP-ribosylation factor	Medicago truncatula	1.42e-06	-3.408
CL29.Contig1	537	gi|356532026|ref|XP_003534575.1|	87.65	PREDICTED: K(+) efflux antiporter 2, chloroplastic-like	Glycine max	1.115e-06	-3.432
CL511.Contig1	574	gi|357485333|ref|XP_003612954.1|	94.7	Serine hydroxymethyltransferase	Medicago truncatula	9.796e-09	-3.437
CL1.Contig696	1537	gi|356548666|ref|XP_003542721.1|	81.75	PREDICTED: triose phosphate/phosphate translocator, chloroplastic	Glycine max	2.11e-11	-3.442
CL245.Contig1	910	gi|356525839|ref|XP_003531529.1|	90.24	PREDICTED: ruBisCO large subunit-binding protein subunit beta, chloroplastic-like	Glycine max	3.705e-07	-3.444
CL1.Contig702	1700	gi|357488217|ref|XP_003614396.1|	67.42	hypothetical protein MTR_5g051150	Medicago truncatula	7.717e-16	-3.451
Contig3165_CK	863	gi|502082416|ref|XP_004487160.1|	70	PREDICTED: 14-3-3-like protein B-like isoform X1	Cicer arietinum	7.686e-06	-3.452
Contig2415_CK	859	gi|502174133|ref|XP_004515444.1|	64.43	PREDICTED: protein ZINC INDUCED FACILITATOR-LIKE 1-like isoform X1	Cicer arietinum	7.426e-06	-3.454
Contig1116_CK	530	gi|356570080|ref|XP_003553219.1|	84.51	PREDICTED: probable serine/threonine-protein kinase WNK4-like	Glycine max	8.711e-07	-3.455
CL1.Contig293	369	gi|253759791|ref|XP_002488947.1|	91.76	hypothetical protein SORBIDRAFT_1368s002010, partial	Sorghum bicolor	7.119e-08	-3.46
CL1.Contig506	827	gi|357488207|ref|XP_003614391.1|	67.07	Tar1p	Medicago truncatula	2.253e-15	-3.468
CL1.Contig1	725	gi|357479879|ref|XP_003610225.1|	92.42	hypothetical protein MTR_4g129340	Medicago truncatula	0	-3.477
CL1283.Contig1	1176	gi|351724481|ref|NP_001237315.1|	94.67	fructose-bisphosphate aldolase	Glycine max	6.163e-10	-3.482
Contig1020_CK	839	gi|365823321|ref|YP_003359360.2|	88.89	photosystem I assembly protein Ycf3 (chloroplast)	Olea europaea	5.338e-06	-3.496
Contig1298_CK	838	gi|356574169|ref|XP_003555224.1|	51.87	PREDICTED: uncharacterized protein LOC100818587	Glycine max	5.179e-06	-3.499
CL952.Contig1	2011	gi|357471541|ref|XP_003606055.1|	97.87	Photosystem II CP47 chlorophyll apoprotein	Medicago truncatula	3.353e-14	-3.503
Contig598_CK	1225	gi|356559442|ref|XP_003548008.1|	94.95	PREDICTED: oxygen-evolving enhancer protein 1, chloroplastic-like	Glycine max	1.558e-14	-3.534
Contig1077_CK	983	gi|356558075|ref|XP_003547334.1|	92.95	PREDICTED: triosephosphate isomerase, cytosolic-like	Glycine max	6.793e-06	-3.536
Contig2693_CK	981	gi|356568086|ref|XP_003552244.1|	86.78	PREDICTED: vacuolar cation/proton exchanger 3-like	Glycine max	6.63e-06	-3.539
CL1227.Contig1	2323	gi|502080863|ref|XP_004486706.1|	87	PREDICTED: pleiotropic drug resistance protein 1-like	Cicer arietinum	7.271e-07	-3.545
CL1.Contig764	1472	gi|224063082|ref|XP_002300987.1|	91.38	hypothetical protein POPTRDRAFT_816277	Populus trichocarpa	1.213e-12	-3.567
Contig1058_CK	1521	gi|356516555|ref|XP_003526959.1|	93.44	PREDICTED: probable inactive purple acid phosphatase 27-like	Glycine max	4.104e-09	-3.589
CL172.Contig1	1131	gi|525313688|ref|NP_001266111.1|	90.73	chlorophyll a-b binding protein AB80, chloroplastic-like	Cicer arietinum	0	-3.596
CL783.Contig1	1429	gi|356542260|ref|XP_003539587.1|	60.56	PREDICTED: uncharacterized protein LOC100805057	Glycine max	1.219e-06	-3.621
Contig1720_CK	486	gi|502078088|ref|XP_004485836.1|	81.37	PREDICTED: uncharacterized protein LOC101510178 isoform X2	Cicer arietinum	1.37e-07	-3.633
CL1008.Contig1	830	#N/A	#N/A	#N/A	#N/A	9.012e-12	-3.643
Contig1538_CK	791	gi|502179307|ref|XP_004516405.1|	68.35	PREDICTED: rhodanese-like domain-containing protein 4, chloroplastic-like	Cicer arietinum	1.667e-06	-3.646
Contig1607_CK	1075	gi|356503232|ref|XP_003520415.1|	91.44	PREDICTED: uncharacterized protein LOC100779340	Glycine max	3.992e-06	-3.662
CL241.Contig1	1590	gi|356511994|ref|XP_003524706.1|	97.07	PREDICTED: ribulose-phosphate 3-epimerase, chloroplastic-like	Glycine max	3.116e-09	-3.667
CL1142.Contig1	620	gi|356535382|ref|XP_003536225.1|	95.45	PREDICTED: protein TRIGALACTOSYLDIACYLGLYCEROL 1, chloroplastic-like	Glycine max	4.096e-07	-3.676
CL1.Contig646	627	gi|357513085|ref|XP_003626831.1|	46.58	Defensin-like protein	Medicago truncatula	0	-3.684
CL217.Contig1	1344	gi|356550261|ref|XP_003543506.1|	68.8	PREDICTED: THO complex subunit 4-A-like	Glycine max	1.361e-14	-3.693
CL620.Contig1	774	gi|356516563|ref|XP_003526963.1|	75.86	PREDICTED: elongation factor 1-delta-like	Glycine max	1.434e-08	-3.699
Contig450_CK	598	gi|357488199|ref|XP_003614387.1|	64.63	RRNA intron-encoded homing endonuclease	Medicago truncatula	0	-3.723
CL1.Contig526	1226	gi|357479883|ref|XP_003610227.1|	61.94	Ycf68	Medicago truncatula	1.711e-08	-3.734
CL168.Contig1	2374	gi|357468737|ref|XP_003604653.1|	92.86	Chlorophyll a-b binding protein	Medicago truncatula	0	-3.738
CL1.Contig520	786	#N/A	#N/A	#N/A	#N/A	1.573e-10	-3.746
Contig1511_CK	750	gi|356525708|ref|XP_003531465.1|	61.54	PREDICTED: ATP-citrate synthase alpha chain protein 1-like	Glycine max	6.566e-07	-3.752
Contig379_CK	938	gi|15219826|ref|NP_176880.1|	81.48	ribulose bisphosphate carboxylase small chain 1A	Arabidopsis thaliana	0	-3.763
CL1.Contig366	1117	gi|357488185|ref|XP_003614380.1|	64.63	Cytochrome P450 likeTBP	Medicago truncatula	0	-3.779
Contig4953_CK	450	gi|356533911|ref|XP_003535501.1|	83.45	PREDICTED: uncharacterized protein LOC100786623	Glycine max	2.364e-08	-3.788
CL821.Contig1	592	gi|460404966|ref|XP_004247949.1|	77.27	PREDICTED: 60S acidic ribosomal protein P0-1-like	Solanum lycopersicum	3.841e-10	-3.804
Contig966_CK	1014	gi|356576103|ref|XP_003556173.1|	83.97	PREDICTED: polyadenylate-binding protein 5-like isoform 2	Glycine max	1.335e-06	-3.82
CL105.Contig1	873	gi|449513621|ref|XP_004164375.1|	90.3	PREDICTED: glycine cleavage system H protein, mitochondrial-like	Cucumis sativus	1.358e-08	-3.829
Contig111_CK	873	gi|357479883|ref|XP_003610227.1|	53.24	Ycf68	Medicago truncatula	1.358e-08	-3.829
Contig1436_CK	582	gi|13518472|ref|NP_084831.1|	95	ribosomal protein L36 (chloroplast)	Lotus japonicus	9.26e-08	-3.838
Contig932_CK	1147	gi|356525497|ref|XP_003531361.1|	93.33	PREDICTED: inositol-3-phosphate synthase-like	Glycine max	4.043e-09	-3.839
CL1.Contig857	3302	gi|357488189|ref|XP_003614382.1|	82.01	hypothetical protein MTR_5g050970	Medicago truncatula	0	-3.907
CL1.Contig829	2575	gi|359806053|ref|NP_001241179.1|	91.37	uncharacterized protein LOC100815789	Glycine max	0	-3.909
CL1.Contig602	3026	gi|357467743|ref|XP_003604156.1|	80.8	Cell wall-associated hydrolase	Medicago truncatula	0	-3.954
CL1.Contig347	499	gi|356547811|ref|XP_003542299.1|	97.1	PREDICTED: uncharacterized protein LOC100804383	Glycine max	0	-3.984
CL93.Contig1	900	gi|356526942|ref|XP_003532074.1|	89.1	PREDICTED: oxygen-evolving enhancer protein 2, chloroplastic-like	Glycine max	0	-3.988
Contig1259_CK	391	gi|356510909|ref|XP_003524176.1|	71.05	PREDICTED: uncharacterized protein LOC100789538	Glycine max	1.131e-09	-4.015
Contig2855_CK	675	gi|502117110|ref|XP_004495707.1|	90.48	PREDICTED: translationally-controlled tumor protein homolog	Cicer arietinum	6.375e-08	-4.021
CL1.Contig815	3891	gi|449485121|ref|XP_004157075.1|	84.83	PREDICTED: catalase isozyme 1-like	Cucumis sativus	0	-4.041
CL789.Contig1	873	gi|255584811|ref|XP_002533123.1|	60.78	Poly(rC)-binding protein, putative	Ricinus communis	0	-4.048
CL1.Contig802	3710	gi|357488189|ref|XP_003614382.1|	66.78	hypothetical protein MTR_5g050970	Medicago truncatula	0	-4.049
Contig1553_CK	1047	gi|255553925|ref|XP_002518003.1|	70.31	conserved hypothetical protein	Ricinus communis	3.031e-07	-4.084
CL1.Contig432	874	gi|357479879|ref|XP_003610225.1|	92.42	hypothetical protein MTR_4g129340	Medicago truncatula	0	-4.087
Contig1505_CK	786	gi|242095944|ref|XP_002438462.1|	78.23	hypothetical protein SORBIDRAFT_10g020030	Sorghum bicolor	9.136e-08	-4.094
CL1.Contig654	926	gi|356496309|ref|XP_003517011.1|	71.43	PREDICTED: non-specific lipid-transfer protein 1-like isoform 2	Glycine max	0	-4.108
Contig2697_CK	514	gi|502091091|ref|XP_004489439.1|	87.12	PREDICTED: uncharacterized protein LOC101501957	Cicer arietinum	5.501e-09	-4.118
CL1.Contig643	529	gi|357492323|ref|XP_003616450.1|	70.27	Ribulose-1 5-bisphosphate carboxylase/oxygenase activase	Medicago truncatula	0	-4.123
Contig315_CK	501	gi|358346026|ref|XP_003637074.1|	98.9	Cell wall-associated hydrolase, partial	Medicago truncatula	3.487e-09	-4.152
CL757.Contig1	848	gi|502083673|ref|XP_004487530.1|	66.99	PREDICTED: uncharacterized protein At4g22758-like	Cicer arietinum	6.587e-10	-4.172
CL1.Contig91	1016	gi|358346026|ref|XP_003637074.1|	92.06	Cell wall-associated hydrolase, partial	Medicago truncatula	1.467e-07	-4.189
Contig2743_CK	887	gi|363806778|ref|NP_001242280.1|	89.94	uncharacterized protein LOC100804452	Glycine max	8.779e-08	-4.19
Contig5537_CK	238	gi|351721915|ref|NP_001235946.1|	37.88	uncharacterized protein LOC547653	Glycine max	1.263e-13	-4.232
Contig2446_CK	584	gi|359479156|ref|XP_003632227.1|	68	PREDICTED: cysteine proteinase inhibitor-like isoform 2	Vitis vinifera	3.501e-12	-4.25
Contig329_CK	231	gi|357488217|ref|XP_003614396.1|	82.26	hypothetical protein MTR_5g051150	Medicago truncatula	5.432e-14	-4.252
Contig206_CK	351	gi|357458593|ref|XP_003599577.1|	94.2	hypothetical protein MTR_3g035650	Medicago truncatula	3.964e-11	-4.253
Contig943_CK	745	gi|502104573|ref|XP_004492582.1|	99.11	PREDICTED: ubiquitin-conjugating enzyme E2 28-like	Cicer arietinum	2.39e-08	-4.258
CL727.Contig1	947	#N/A	#N/A	#N/A	#N/A	8.169e-10	-4.274
CL1.Contig253	865	gi|357479879|ref|XP_003610225.1|	92.42	hypothetical protein MTR_4g129340	Medicago truncatula	4.665e-08	-4.275
Contig1280_CK	1332	gi|357514339|ref|XP_003627458.1|	75.43	Pectinesterase	Medicago truncatula	1.714e-07	-4.299
CL1080.Contig1	795	gi|351725333|ref|NP_001235809.1|	87.45	SOS2-like protein kinase	Glycine max	7.213e-11	-4.353
Contig516_CK	1225	gi|224088400|ref|XP_002335096.1|	91.3	predicted protein	Populus trichocarpa	2.228e-12	-4.358
CL1.Contig397	843	gi|57013942|ref|YP_173415.1|	92.98	hypothetical protein NitaMp073 (mitochondrion)	Nicotiana tabacum	2.285e-08	-4.37
CL1.Contig715	1472	gi|303291416|ref|XP_003064993.1|	89.41	predicted protein, partial	Micromonas pusilla CCMP1545	0	-4.402
Contig840_CK	981	gi|502142725|ref|XP_004505084.1|	100	PREDICTED: polyubiquitin-A-like	Cicer arietinum	3.169e-14	-4.406
CL1.Contig917	6593	gi|358346026|ref|XP_003637074.1|	65.5	Cell wall-associated hydrolase, partial	Medicago truncatula	0	-4.41
Contig901_CK	570	gi|356541091|ref|XP_003539016.1|	87.5	PREDICTED: 31 kDa ribonucleoprotein, chloroplastic-like	Glycine max	1.308e-09	-4.416
CL1.Contig691	755	gi|470129560|ref|XP_004300681.1|	95.21	PREDICTED: catalase-like	Fragaria vesca subsp. vesca	1.356e-11	-4.468
Contig1643_CK	553	gi|356518667|ref|XP_003528000.1|	75.68	PREDICTED: two-component response regulator-like PRR95-like	Glycine max	5.869e-10	-4.495
CL1.Contig713	1151	gi|351721028|ref|NP_001236428.1|	64.47	uncharacterized protein LOC100527208	Glycine max	0	-4.528
Contig639_CK	835	gi|351726814|ref|NP_001237907.1|	82.98	uncharacterized protein LOC100500427	Glycine max	0	-4.533
CL1291.Contig1	517	gi|356500789|ref|XP_003519213.1|	71.56	PREDICTED: auxin-responsive protein IAA9-like	Glycine max	1.934e-14	-4.537
CL1.Contig289	691	gi|303291416|ref|XP_003064993.1|	96.77	predicted protein, partial	Micromonas pusilla CCMP1545	7.717e-16	-4.556
Contig1180_CK	784	gi|502147645|ref|XP_004506861.1|	76.92	PREDICTED: coatomer subunit beta'-2-like	Cicer arietinum	4.309e-09	-4.572
Contig1394_CK	1561	gi|356512547|ref|XP_003524980.1|	72.04	PREDICTED: uncharacterized protein LOC100799054	Glycine max	3.967e-09	-4.578
Contig1171_CK	1122	gi|356550675|ref|XP_003543710.1|	86.72	PREDICTED: outer plastidial membrane protein porin-like	Glycine max	1.985e-08	-4.587
Contig52_CK	1173	gi|358349383|ref|XP_003638717.1|	95.65	Cell wall-associated hydrolase	Medicago truncatula	4.02e-10	-4.609
Contig4280_CK	138	#N/A	#N/A	#N/A	#N/A	0	-4.615
Contig2375_CK	405	#N/A	#N/A	#N/A	#N/A	6.092e-12	-4.657
Contig2071_DT	697	gi|358248490|ref|NP_001240146.1|	86.52	chlorophyll a-b binding protein 21, chloroplastic-like	Glycine max	7.36e-13	-4.664
CL1.Contig771	1888	gi|357488191|ref|XP_003614383.1|	62.05	hypothetical protein MTR_5g051000	Medicago truncatula	0	-4.739
CL1.Contig541	336	gi|357488189|ref|XP_003614382.1|	84.62	hypothetical protein MTR_5g050970	Medicago truncatula	0	-4.778
Contig1326_DT	835	gi|358248490|ref|NP_001240146.1|	81.18	chlorophyll a-b binding protein 21, chloroplastic-like	Glycine max	0	-4.808
CL501.Contig1	1424	gi|502103708|ref|XP_004492346.1|	85.45	PREDICTED: metallothionein-like protein 2-like isoform X2	Cicer arietinum	0	-4.824
CL1064.Contig1	1189	gi|502161858|ref|XP_004512308.1|	73.41	PREDICTED: probable carotenoid cleavage dioxygenase 4, chloroplastic-like	Cicer arietinum	8.517e-11	-4.835
Contig1342_CK	837	gi|351723055|ref|NP_001238289.1|	87.5	uncharacterized protein LOC100499938 precursor	Glycine max	1.075e-09	-4.848
CL365.Contig1	402	gi|502136075|ref|XP_004502551.1|	97.87	PREDICTED: uncharacterized protein LOC101506979	Cicer arietinum	0	-4.858
Contig671_CK	1179	gi|356501755|ref|XP_003519689.1|	90.5	PREDICTED: chlorophyll a-b binding protein 3, chloroplastic-like	Glycine max	0	-4.875
CL599.Contig1	1142	gi|374249574|ref|YP_005088844.1|	96.3	ribosomal protein L16 (chloroplast)	Millettia pinnata	3.705e-09	-4.883
Contig1119_CK	1032	gi|502113791|ref|XP_004494760.1|	84.72	PREDICTED: GDSL esterase/lipase At5g33370-like	Cicer arietinum	2.41e-09	-4.888
Contig4939_CK	86	#N/A	#N/A	#N/A	#N/A	0	-4.955
CL1.Contig35	848	gi|357488207|ref|XP_003614391.1|	69.66	Tar1p	Medicago truncatula	0	-5.002
CL140.Contig1	1146	gi|502119905|ref|XP_004496776.1|	91.46	PREDICTED: thiamine thiazole synthase 2, chloroplastic-like	Cicer arietinum	0	-5.012
Contig930_CK	1797	gi|356571746|ref|XP_003554034.1|	88.78	PREDICTED: 5-methyltetrahydropteroyltriglutamate--homocysteine methyltransferase-like isoform 2	Glycine max	6.112e-09	-5.03
CL1.Contig577	539	gi|357479879|ref|XP_003610225.1|	74.8	hypothetical protein MTR_4g129340	Medicago truncatula	0	-5.061
CL1024.Contig1	958	gi|351724513|ref|NP_001237572.1|	89.86	cystathionine-gamma-synthase precursor	Glycine max	2.933e-15	-5.067
Contig561_CK	969	gi|356571336|ref|XP_003553834.1|	90.73	PREDICTED: carbonic anhydrase, chloroplastic-like isoform 2	Glycine max	0	-5.078
Contig793_CK	645	gi|357119387|ref|XP_003561423.1|	88	PREDICTED: glycine-rich RNA-binding protein blt801-like	Brachypodium distachyon	2.274e-11	-5.113
Contig674_CK	1159	gi|356531479|ref|XP_003534305.1|	91.69	PREDICTED: phosphoribulokinase, chloroplastic-like	Glycine max	0	-5.188
Contig1125_CK	1059	gi|502112102|ref|XP_004494240.1|	96.18	PREDICTED: 2-Cys peroxiredoxin BAS1-like, chloroplastic-like isoform X2	Cicer arietinum	4.172e-10	-5.19
Contig695_CK	940	gi|356541091|ref|XP_003539016.1|	91.67	PREDICTED: 31 kDa ribonucleoprotein, chloroplastic-like	Glycine max	1.689e-13	-5.297
Contig689_CK	2010	gi|357516559|ref|XP_003628568.1|	38.66	Replication factor A protein	Medicago truncatula	6.092e-12	-5.348
Contig847_CK	835	gi|134093195|ref|YP_001109497.1|	83.33	hypothetical protein Poptr_cp018 (chloroplast)	Populus trichocarpa	0	-5.374
CL974.Contig1	1694	gi|297788404|ref|XP_002862312.1|	77.19	hypothetical protein ARALYDRAFT_497524	Arabidopsis lyrata subsp. lyrata	2.812e-11	-5.419
CL892.Contig1	715	gi|356560652|ref|XP_003548604.1|	52.41	PREDICTED: MLP-like protein 43-like	Glycine max	0	-5.473
Contig1563_CK	681	gi|351725719|ref|NP_001237870.1|	86.02	uncharacterized protein LOC100500169	Glycine max	2.636e-12	-5.488
Contig846_CK	1295	gi|356533254|ref|XP_003535181.1|	74.14	PREDICTED: 31 kDa ribonucleoprotein, chloroplastic-like	Glycine max	0	-5.509
CL123.Contig1	1342	gi|356511666|ref|XP_003524544.1|	87.15	PREDICTED: carbonic anhydrase, chloroplastic	Glycine max	0	-5.544
Contig607_CK	1309	gi|356549936|ref|XP_003543346.1|	91.23	PREDICTED: subtilisin-like protease-like	Glycine max	0	-5.635
Contig1519_CK	914	gi|351723611|ref|NP_001236773.1|	75.29	uncharacterized protein LOC100500610	Glycine max	6.695e-12	-5.721
Contig1011_CK	1177	gi|358248990|ref|NP_001240230.1|	90.27	uncharacterized protein LOC100819568	Glycine max	2.021e-11	-5.771
Contig1183_CK	808	gi|502153962|ref|XP_004509523.1|	84.4	PREDICTED: uncharacterized protein LOC101493258 isoform X2	Cicer arietinum	1.331e-12	-5.816
Contig955_CK	801	gi|359806444|ref|NP_001241246.1|	81.9	uncharacterized protein LOC100799417	Glycine max	8.524e-13	-5.873
Contig1073_CK	966	gi|356543070|ref|XP_003539986.1|	92.82	PREDICTED: RNA polymerase sigma factor rpoD-like	Glycine max	2.773e-12	-5.907
Contig927_CK	797	gi|351726538|ref|NP_001236618.1|	91.2	uncharacterized protein LOC100499832	Glycine max	6.274e-13	-5.913
Contig5535_CK	94	#N/A	#N/A	#N/A	#N/A	0	-5.979
Contig536_CK	576	gi|357513085|ref|XP_003626831.1|	43.24	Defensin-like protein	Medicago truncatula	0	-6.074
Contig1097_CK	583	gi|224095286|ref|XP_002310371.1|	92.31	predicted protein	Populus trichocarpa	4.345e-15	-6.106
Contig1696_CK	571	gi|358249162|ref|NP_001240003.1|	94.38	uncharacterized protein LOC100780100	Glycine max	1.51e-15	-6.171
Contig633_CK	908	gi|356541091|ref|XP_003539016.1|	83.33	PREDICTED: 31 kDa ribonucleoprotein, chloroplastic-like	Glycine max	2.345e-13	-6.215
CL1.Contig670	733	gi|470107374|ref|XP_004290022.1|	70.27	PREDICTED: photosystem I reaction center subunit IV A, chloroplastic-like	Fragaria vesca subsp. vesca	0	-6.288
Contig1071_CK	552	gi|351734474|ref|NP_001236556.1|	86.44	uncharacterized protein LOC100306291	Glycine max	0	-6.314
Contig1906_CK	847	gi|357492397|ref|XP_003616487.1|	65.74	Metallocarboxypeptidase inhibitor	Medicago truncatula	0	-6.394
Contig897_CK	1573	#N/A	#N/A	#N/A	#N/A	0	-6.423
Contig1081_CK	706	gi|356511990|ref|XP_003524704.1|	85.71	PREDICTED: probable xyloglucan endotransglucosylase/hydrolase protein 6-like	Glycine max	4.345e-15	-6.424
CL1.Contig485	1253	gi|357488201|ref|XP_003614388.1|	64.18	hypothetical protein MTR_5g051050, partial	Medicago truncatula	0	-6.426
Contig6208_CK	140	#N/A	#N/A	#N/A	#N/A	0	-6.737
CL1171.Contig1	1367	gi|225461315|ref|XP_002284493.1|	90.91	PREDICTED: chlorophyll a-b binding protein 13, chloroplastic-like	Vitis vinifera	0	-6.805
CL1.Contig473	1192	gi|303291416|ref|XP_003064993.1|	97.62	predicted protein, partial	Micromonas pusilla CCMP1545	0	-6.84
Contig1027_CK	473	gi|351722703|ref|NP_001237509.1|	91.06	serine hydroxymethyltransferase 5	Glycine max	0	-6.985
CL89.Contig1	1343	gi|351726636|ref|NP_001237901.1|	82.7	iron-superoxide dismutase	Glycine max	0	-7.086
Contig1139_CK	831	gi|356522616|ref|XP_003529942.1|	56.46	PREDICTED: transcription factor EGL1-like	Glycine max	0	-7.131
CL642.Contig1	971	gi|351723865|ref|NP_001236014.1|	84.04	uncharacterized protein LOC100305993 precursor	Glycine max	0	-7.219
Contig532_CK	830	gi|356520198|ref|XP_003528751.1|	87.7	PREDICTED: chlorophyll a-b binding protein 7, chloroplastic-like isoform 1	Glycine max	0	-7.298
Contig630_CK	1726	#N/A	#N/A	#N/A	#N/A	0	-7.435
Contig637_CK	1449	gi|255580601|ref|XP_002531124.1|	91.27	serine-pyruvate aminotransferase, putative	Ricinus communis	0	-7.461
Contig563_CK	1209	gi|351722069|ref|NP_001237487.1|	48.84	abscisic stress ripening-like protein	Glycine max	0	-7.465
Contig912_CK	1768	gi|356567196|ref|XP_003551807.1|	78.54	PREDICTED: aspartic proteinase nepenthesin-2-like	Glycine max	0	-7.484
CL1.Contig733	736	gi|357464531|ref|XP_003602547.1|	81.92	Photosystem I reaction center subunit N	Medicago truncatula	0	-7.841
Contig628_CK	674	gi|351722102|ref|NP_001238000.1|	93.81	uncharacterized protein LOC100527056	Glycine max	0	-8.038
CL17.Contig2	1258	gi|358248112|ref|NP_001239816.1|	56.34	uncharacterized protein LOC100813859	Glycine max	0	-8.065
Contig843_CK	1028	gi|351726325|ref|NP_001235587.1|	92.8	L-ascorbate peroxidase 2	Glycine max	0	-8.087
CL1.Contig340	3167	gi|13518440|ref|NP_084800.1|	95.96	ATP synthase CF0 A subunit (chloroplast)	Lotus japonicus	0	-8.112
Contig6643_DT	83	#N/A	#N/A	#N/A	#N/A	0	-8.268
Contig859_CK	753	gi|363814461|ref|NP_001242865.1|	90.78	uncharacterized protein LOC100789239	Glycine max	0	-8.447
CL1189.Contig1	966	gi|359806878|ref|NP_001241062.1|	88.33	auxin-binding protein ABP19a-like precursor	Glycine max	0	-8.781
CL1081.Contig1	1030	gi|502158696|ref|XP_004511248.1|	68.25	PREDICTED: metallothionein-like protein type 3-like	Cicer arietinum	0	-8.821
CL1.Contig364	757	gi|357488199|ref|XP_003614387.1|	72.73	RRNA intron-encoded homing endonuclease	Medicago truncatula	0	-8.871
CL902.Contig1	1124	gi|351724301|ref|NP_001236541.1|	82.55	uncharacterized protein LOC100306034	Glycine max	0	-8.954
Contig818_CK	616	gi|356514719|ref|XP_003526051.1|	76.06	PREDICTED: uncharacterized protein LOC100780841	Glycine max	0	-9.562
Contig866_CK	716	gi|356512600|ref|XP_003525006.1|	75.63	PREDICTED: ferredoxin, chloroplastic-like	Glycine max	0	-9.725
Contig997_CK	781	#N/A	#N/A	#N/A	#N/A	0	-9.916
Contig1912_CK	527	gi|357125063|ref|XP_003564215.1|	82.61	PREDICTED: uncharacterized protein LOC100832742	Brachypodium distachyon	0	-9.975
Contig662_CK	992	gi|502162710|ref|XP_004512591.1|	93.69	PREDICTED: chlorophyll a-b binding protein CP26, chloroplastic-like	Cicer arietinum	0	-10.15
CL17.Contig1	582	gi|358248112|ref|NP_001239816.1|	54.29	uncharacterized protein LOC100813859	Glycine max	0	-10.151
Contig823_CK	550	gi|356496309|ref|XP_003517011.1|	65.52	PREDICTED: non-specific lipid-transfer protein 1-like isoform 2	Glycine max	0	-10.392
Contig496_CK	1140	gi|525313688|ref|NP_001266111.1|	91.5	chlorophyll a-b binding protein AB80, chloroplastic-like	Cicer arietinum	0	-11.222
Contig816_CK	1182	gi|351724955|ref|NP_001235540.1|	72.41	uncharacterized protein LOC100305960	Glycine max	0	-11.506
Contig798_CK	1031	gi|502161858|ref|XP_004512308.1|	73.75	PREDICTED: probable carotenoid cleavage dioxygenase 4, chloroplastic-like	Cicer arietinum	0	-11.715
Contig783_CK	865	#N/A	#N/A	#N/A	#N/A	0	-11.907
Contig1950_CK	602	gi|78103322|ref|YP_358636.1|	100	hypothetical protein PhapfoPp090 (chloroplast)	Phalaenopsis aphrodite subsp. formosana	0	-11.967
CL769.Contig1	622	gi|351721541|ref|NP_001235677.1|	79.63	uncharacterized protein LOC100527666	Glycine max	0	-12.356
Contig857_CK	697	gi|297809771|ref|XP_002872769.1|	93.58	predicted protein	Arabidopsis lyrata subsp. lyrata	0	-12.859
CL1.Contig208	2466	gi|357488189|ref|XP_003614382.1|	97.06	hypothetical protein MTR_5g050970	Medicago truncatula	0	-13.471
CL567.Contig1	1192	gi|255582745|ref|XP_002532149.1|	86.88	Ribulose bisphosphate carboxylase small chain, chloroplast precursor, putative	Ricinus communis	0	-15.845
Contig632_CK	1007	gi|502145842|ref|XP_004506203.1|	81.95	PREDICTED: uncharacterized protein LOC101500027	Cicer arietinum	0	-17.993
Contig431_CK	1069	gi|225461315|ref|XP_002284493.1|	95.6	PREDICTED: chlorophyll a-b binding protein 13, chloroplastic-like	Vitis vinifera	0	-18.563
CL1.Contig732	1018	gi|470143464|ref|XP_004307395.1|	93.12	PREDICTED: chlorophyll a-b binding protein 6A, chloroplastic-like	Fragaria vesca subsp. vesca	0	-20.284
CL1.Contig85	570	gi|357488185|ref|XP_003614380.1|	67.44	Cytochrome P450 likeTBP	Medicago truncatula	0	-23.223
Contig4875_CK	101	#N/A	#N/A	#N/A	#N/A	0	-38.065
